# Supplementary material for: Identification of the genetic basis of the duck growth rate in multiple growth stages using genome-wide association analysis
Source: BMC Genomics. 2023 May 26;24:285. doi: 10.1186/s12864-023-09302-8 (PMC10223888; doi:10.1186/s12864-023-09302-8)
Supplement: Supplementary file 1 — Additional file 1: Supplementary Table S1. The significant SNPs associated with RGRs and the gene annotation. Supplementary Table S2. The KEGG and GO enrichment of RGR-associated genes. Supplementary Table S3. The significant SNPs associated with AGRs and the gene annotation. Supplementary Table S4. The KEGG and GO enrichment of AGR-associated genes. Supplementary Table S5. Heterogeneity and directional horizontal pleiotropy test of SNPs associated with AGRs, RGRs, and birth weight. Supplementary Table S6. The MR analysis results between exposures of AGR, RGR, birth weight and the outcome of the 120-day body weight. Supplementary Table S7. The metadata of all samples used in the research. [file 12864_2023_9302_MOESM1_ESM.xlsx]

## Sheet: Table S1
#CHROM	POS	RGR stage	-log10P	REF	ALT	Annotation1	Annotation2
chr1	86821048	S1	8.61774	A	G	GAP43	/
chr2	92787903	S2	9.39851	G	A	ANKH	/
chr4	900462	S2	8.91591	T	C	SEC24D-like	/
chr18	1035994	S2	8.75325	G	A	EXD3	/
chr19	4510245	S2	10.1703	C	T	CA10	/
chr19	5112253	S2	9.13618	T	C	/	/
chr19	7249992	S2	10.425	T	G	FOXK2	/
chr3	41687733	S3	9.06969	T	C	PCNX2	/
chr5	10290671	S3	9.50169	C	T	/	/
chr10	19167516	S3	9.48438	G	A	KLHL4	/
chr14	3592551	S3	9.13124	C	T	SLC25A48	/
chr14	5034859	S3	8.88893	C	T	GFPT2	/
chr16	13386480	S3	9.07319	C	G	/	/
chr18	9413020	S3	8.59009	A	G	CAMSAP1	/
chr19	5087719	S3	9.7063	A	T	/	/
chr19	5114919	S3	8.96237	G	A	/	/
chr19	5180951	S3	9.78275	C	T	/	/
chr19	5264543	S3	8.76695	C	T	/	/
chr19	6473376	S3	8.68145	C	T	ERN1	SAMD9L
chr21	14785962	S3	9.70768	C	G	PXDN	/
chr23	3035398	S3	9.52107	T	C	EBF2	/
chr24	1814675	S3	11.2731	A	G	GJB5	/
chr3	6455767	S4	16.6231	T	C	ZC3H11A-like	/
chr7	39516286	S4	8.66874	C	T	KIF27	/
chr10	2932063	S4	16.6231	T	C	ATAD2-like	/
chr2	2433201	S5	8.81186	A	G	TSNARE1	/
chr2	11483045	S5	9.32374	C	T	ASAP1	/
chr2	13750217	S5	8.70702	G	A	/	/
chr2	42508231	S5	9.79032	G	A	LYN	/
chr2	43644612	S5	8.90216	C	T	CABYR	NPB-like
chr3	103166893	S5	9.0962	T	A	/	/

## Sheet: Table S2
Term	Database	Input number	Background number	P-Value	Corrected P-Value	Input	Enrich_ratio	Cluster	Cluster_size	Cluster_P-Value_median
Alanine, aspartate and glutamate metabolism	KEGG PATHWAY	1	34	0.0289595	0.0582679	GFPT2	0.0294118	9	6	0.0346391
Amino sugar and nucleotide sugar metabolism	KEGG PATHWAY	1	48	0.0403187	0.0694146	GFPT2	0.0208333	9	6	0.0346391
Autophagy - animal	KEGG PATHWAY	1	117	0.0944833	0.12623	ERN1	0.00854701	8	28	0.0301786
Apoptosis	KEGG PATHWAY	1	127	0.102088	0.13216	ERN1	0.00787402	8	28	0.0301786
Protein processing in endoplasmic reticulum	KEGG PATHWAY	1	153	0.121577	0.1502	ERN1	0.00653595	8	28	0.0301786
Endocytosis	KEGG PATHWAY	1	228	0.17557	0.202208	ASAP1	0.00438596	14	8	0.0499287
Metabolic pathways	KEGG PATHWAY	1	1290	0.671626	0.679767	GFPT2	0.000775194	9	6	0.0346391
phosphatidylserine binding	Gene Ontology	2	38	0.00051136	0.04639	ASAP1|GAP43	0.0526316	1	16	0.0087728
neuron projection development	Gene Ontology	2	63	0.0013466	0.04639	LYN|CAMSAP1	0.031746	7	42	0.0260977
calmodulin binding	Gene Ontology	2	87	0.00250486	0.04639	CAMSAP1|GAP43	0.0229885	1	16	0.0087728
regulation of platelet aggregation	Gene Ontology	1	5	0.00502207	0.04639	LYN	0.2	7	42	0.0260977
platelet-derived growth factor receptor binding	Gene Ontology	1	5	0.00502207	0.04639	ERN1	0.2	8	28	0.0301786
dendritic cell differentiation	Gene Ontology	1	5	0.00502207	0.04639	LYN	0.2	7	42	0.0260977
regulation of erythrocyte differentiation	Gene Ontology	1	5	0.00502207	0.04639	LYN	0.2	7	42	0.0260977
cilium assembly	Gene Ontology	2	127	0.00517602	0.04639	KIF27|ASAP1	0.015748	13	11	0.0475542
microtubule minus-end	Gene Ontology	1	6	0.00585674	0.04639	CAMSAP1	0.166667	2	8	0.0112639
tissue regeneration	Gene Ontology	1	6	0.00585674	0.04639	GAP43	0.166667	1	16	0.0087728
cell projection membrane	Gene Ontology	1	6	0.00585674	0.04639	ASAP1	0.166667	14	8	0.0499287
fructose 6-phosphate metabolic process	Gene Ontology	1	7	0.00669076	0.04639	GFPT2	0.142857	9	6	0.0346391
regulation of microtubule polymerization	Gene Ontology	1	7	0.00669076	0.04639	CAMSAP1	0.142857	2	8	0.0112639
positive regulation of chromatin binding	Gene Ontology	1	7	0.00669076	0.04639	EBF2	0.142857	15	10	0.104916
regulation of filopodium assembly	Gene Ontology	1	8	0.0075241	0.04639	GAP43	0.125	1	16	0.0087728
lysophosphatidic acid binding	Gene Ontology	1	8	0.0075241	0.04639	GAP43	0.125	1	16	0.0087728
synaptic membrane	Gene Ontology	1	8	0.0075241	0.04639	GAP43	0.125	1	16	0.0087728
growth cone membrane	Gene Ontology	1	8	0.0075241	0.04639	GAP43	0.125	1	16	0.0087728
regulation of cytokine secretion	Gene Ontology	1	8	0.0075241	0.04639	LYN	0.125	7	42	0.0260977
amino acid transport	Gene Ontology	1	8	0.0075241	0.04639	SLC25A48	0.125	5	3	0.0199449
regulation of mast cell degranulation	Gene Ontology	1	8	0.0075241	0.04639	LYN	0.125	7	42	0.0260977
regulation of cell morphogenesis	Gene Ontology	1	9	0.00835679	0.04639	CAMSAP1	0.111111	2	8	0.0112639
toll-like receptor 4 signaling pathway	Gene Ontology	1	9	0.00835679	0.04639	LYN	0.111111	7	42	0.0260977
filopodium membrane	Gene Ontology	1	9	0.00835679	0.04639	GAP43	0.111111	1	16	0.0087728
regulation of cell adhesion mediated by integrin	Gene Ontology	1	9	0.00835679	0.04639	LYN	0.111111	7	42	0.0260977
microtubule minus-end binding	Gene Ontology	1	10	0.00918881	0.04639	CAMSAP1	0.1	2	8	0.0112639
phosphate ion transmembrane transport	Gene Ontology	1	10	0.00918881	0.04639	ANKH	0.1	3	3	0.0116809
regulation of release of sequestered calcium ion into cytosol	Gene Ontology	1	10	0.00918881	0.04639	LYN	0.1	7	42	0.0260977
phosphatidylinositol phosphate binding	Gene Ontology	1	10	0.00918881	0.04639	GAP43	0.1	1	16	0.0087728
epithelial cilium movement involved in extracellular fluid movement	Gene Ontology	1	11	0.0100202	0.04639	KIF27	0.0909091	13	11	0.0475542
positive regulation of RNA splicing	Gene Ontology	1	11	0.0100202	0.04639	ERN1	0.0909091	8	28	0.0301786
neuron projection terminus	Gene Ontology	1	12	0.0108509	0.04639	GAP43	0.0833333	1	16	0.0087728
3'-5' exonuclease activity	Gene Ontology	1	12	0.0108509	0.04639	EXD3	0.0833333	10	3	0.034655
negative regulation of B cell proliferation	Gene Ontology	1	12	0.0108509	0.04639	LYN	0.0833333	7	42	0.0260977
cell fate determination	Gene Ontology	1	12	0.0108509	0.04639	EBF2	0.0833333	15	10	0.104916
carbonate dehydratase activity	Gene Ontology	1	13	0.0116809	0.04639	CA10	0.0769231	4	4	0.0174644
B cell homeostasis	Gene Ontology	1	13	0.0116809	0.04639	LYN	0.0769231	7	42	0.0260977
ventricular system development	Gene Ontology	1	13	0.0116809	0.04639	KIF27	0.0769231	13	11	0.0475542
hydrogen peroxide catabolic process	Gene Ontology	1	13	0.0116809	0.04639	PXDN	0.0769231	12	11	0.0427363
regulation of bone mineralization	Gene Ontology	1	13	0.0116809	0.04639	ANKH	0.0769231	3	3	0.0116809
endothelial cell proliferation	Gene Ontology	1	14	0.0125103	0.04639	ERN1	0.0714286	8	28	0.0301786
spectrin binding	Gene Ontology	1	15	0.013339	0.04639	CAMSAP1	0.0666667	2	8	0.0112639
activation of JUN kinase activity	Gene Ontology	1	15	0.013339	0.04639	ERN1	0.0666667	8	28	0.0301786
cellular response to vascular endothelial growth factor stimulus	Gene Ontology	1	15	0.013339	0.04639	ERN1	0.0666667	8	28	0.0301786
hydro-lyase activity	Gene Ontology	1	15	0.013339	0.04639	CA10	0.0666667	4	4	0.0174644
vesicle docking	Gene Ontology	1	16	0.014167	0.04639	TSNARE1	0.0625	11	7	0.034655
gap junction channel activity	Gene Ontology	1	16	0.014167	0.04639	GJB5	0.0625	6	4	0.024411
podosome	Gene Ontology	1	16	0.014167	0.04639	ASAP1	0.0625	14	8	0.0499287
connexin complex	Gene Ontology	1	16	0.014167	0.04639	GJB5	0.0625	6	4	0.024411
negative regulation of microtubule depolymerization	Gene Ontology	1	16	0.014167	0.04639	CAMSAP1	0.0625	2	8	0.0112639
positive regulation of phosphatidylinositol 3-kinase activity	Gene Ontology	1	16	0.014167	0.04639	LYN	0.0625	7	42	0.0260977
response to hormone	Gene Ontology	1	17	0.0149944	0.0472465	LYN	0.0588235	7	42	0.0260977
positive regulation of vascular associated smooth muscle cell proliferation	Gene Ontology	1	17	0.0149944	0.0472465	ERN1	0.0588235	8	28	0.0301786
ephrin receptor binding	Gene Ontology	1	18	0.0158211	0.0486321	LYN	0.0555556	7	42	0.0260977
adipose tissue development	Gene Ontology	1	19	0.0166472	0.0486321	EBF2	0.0526316	15	10	0.104916
cellular response to glucose stimulus	Gene Ontology	1	19	0.0166472	0.0486321	ERN1	0.0526316	8	28	0.0301786
intrinsic apoptotic signaling pathway in response to endoplasmic reticulum stress	Gene Ontology	1	19	0.0166472	0.0486321	ERN1	0.0526316	8	28	0.0301786
lipopolysaccharide-mediated signaling pathway	Gene Ontology	1	20	0.0174726	0.0486321	LYN	0.05	7	42	0.0260977
nuclear inner membrane	Gene Ontology	1	20	0.0174726	0.0486321	ERN1	0.05	8	28	0.0301786
regulation of growth	Gene Ontology	1	20	0.0174726	0.0486321	GAP43	0.05	1	16	0.0087728
endoribonuclease activity	Gene Ontology	1	21	0.0182974	0.0492848	ERN1	0.047619	8	28	0.0301786
peroxidase activity	Gene Ontology	1	21	0.0182974	0.0492848	PXDN	0.047619	12	11	0.0427363
ADP binding	Gene Ontology	1	23	0.0199449	0.0512431	ERN1	0.0434783	8	28	0.0301786
ATP transmembrane transporter activity	Gene Ontology	1	23	0.0199449	0.0512431	SLC25A48	0.0434783	5	3	0.0199449
Hsp70 protein binding	Gene Ontology	1	23	0.0199449	0.0512431	ERN1	0.0434783	8	28	0.0301786
ATP transport	Gene Ontology	1	24	0.0207677	0.0517642	SLC25A48	0.0416667	5	3	0.0199449
phosphatidylinositol-3,4,5-trisphosphate binding	Gene Ontology	1	24	0.0207677	0.0517642	ASAP1	0.0416667	14	8	0.0499287
one-carbon metabolic process	Gene Ontology	1	25	0.0215898	0.053022	CA10	0.04	4	4	0.0174644
erythrocyte differentiation	Gene Ontology	1	26	0.0224113	0.0542418	LYN	0.0384615	7	42	0.0260977
cellular response to retinoic acid	Gene Ontology	1	27	0.0232321	0.0542801	LYN	0.037037	7	42	0.0260977
B cell receptor signaling pathway	Gene Ontology	1	27	0.0232321	0.0542801	LYN	0.037037	7	42	0.0260977
positive regulation of tyrosine phosphorylation of STAT protein	Gene Ontology	1	28	0.0240522	0.0542801	LYN	0.0357143	7	42	0.0260977
negative regulation of MAP kinase activity	Gene Ontology	1	28	0.0240522	0.0542801	LYN	0.0357143	7	42	0.0260977
peptidyl-tyrosine autophosphorylation	Gene Ontology	1	28	0.0240522	0.0542801	LYN	0.0357143	7	42	0.0260977
Hsp90 protein binding	Gene Ontology	1	30	0.0256906	0.0564517	ERN1	0.0333333	8	28	0.0301786
vesicle fusion	Gene Ontology	1	30	0.0256906	0.0564517	TSNARE1	0.0333333	11	7	0.034655
protein N-linked glycosylation	Gene Ontology	1	31	0.0265088	0.056756	GFPT2	0.0322581	9	6	0.0346391
SNAP receptor activity	Gene Ontology	1	31	0.0265088	0.056756	TSNARE1	0.0322581	11	7	0.034655
endoplasmic reticulum unfolded protein response	Gene Ontology	1	32	0.0273263	0.0570437	ERN1	0.03125	8	28	0.0301786
kinesin complex	Gene Ontology	1	32	0.0273263	0.0570437	KIF27	0.03125	13	11	0.0475542
regulation of inflammatory response	Gene Ontology	1	33	0.0281432	0.0580237	LYN	0.030303	7	42	0.0260977
non-membrane spanning protein tyrosine kinase activity	Gene Ontology	1	34	0.0289595	0.0582679	LYN	0.0294118	7	42	0.0260977
collagen fibril organization	Gene Ontology	1	36	0.03059	0.0608158	PXDN	0.0277778	12	11	0.0427363
negative regulation of ERK1 and ERK2 cascade	Gene Ontology	1	38	0.0322179	0.0626837	LYN	0.0263158	7	42	0.0260977
cytoplasmic microtubule organization	Gene Ontology	1	39	0.0330309	0.0626837	CAMSAP1	0.025641	2	8	0.0112639
cell cycle arrest	Gene Ontology	1	39	0.0330309	0.0626837	ERN1	0.025641	8	28	0.0301786
RNA phosphodiester bond hydrolysis, endonucleolytic	Gene Ontology	1	39	0.0330309	0.0626837	ERN1	0.025641	8	28	0.0301786
microtubule motor activity	Gene Ontology	1	40	0.0338433	0.0629063	KIF27	0.025	13	11	0.0475542
SNARE complex	Gene Ontology	1	41	0.034655	0.0629063	TSNARE1	0.0243902	11	7	0.034655
cell-cell signaling	Gene Ontology	1	41	0.034655	0.0629063	GJB5	0.0243902	6	4	0.024411
nucleic acid phosphodiester bond hydrolysis	Gene Ontology	1	41	0.034655	0.0629063	EXD3	0.0243902	10	3	0.034655
extrinsic component of cytoplasmic side of plasma membrane	Gene Ontology	1	45	0.0378952	0.0673245	LYN	0.0222222	7	42	0.0260977
positive regulation of neuron projection development	Gene Ontology	1	45	0.0378952	0.0673245	LYN	0.0222222	7	42	0.0260977
extracellular matrix structural constituent	Gene Ontology	1	46	0.0387037	0.068037	PXDN	0.0217391	12	11	0.0427363
response to oxidative stress	Gene Ontology	1	48	0.0403187	0.0694146	PXDN	0.0208333	12	11	0.0427363
cellular oxidant detoxification	Gene Ontology	1	51	0.0427363	0.0713696	PXDN	0.0196078	12	11	0.0427363
SNARE binding	Gene Ontology	1	51	0.0427363	0.0713696	TSNARE1	0.0196078	11	7	0.034655
phosphatidylinositol-4,5-bisphosphate binding	Gene Ontology	1	51	0.0427363	0.0713696	ASAP1	0.0196078	14	8	0.0499287
positive regulation of cold-induced thermogenesis	Gene Ontology	1	53	0.0443449	0.0733227	EBF2	0.0188679	15	10	0.104916
SH3 domain binding	Gene Ontology	1	56	0.0467529	0.0765463	LYN	0.0178571	7	42	0.0260977
microtubule-based movement	Gene Ontology	1	57	0.0475542	0.0771025	KIF27	0.0175439	13	11	0.0475542
centriolar satellite	Gene Ontology	1	66	0.054738	0.0862381	KLHL4	0.0151515	NA	NA	0.0589278
unfolded protein binding	Gene Ontology	1	66	0.054738	0.0862381	ERN1	0.0151515	8	28	0.0301786
integral component of endoplasmic reticulum membrane	Gene Ontology	1	66	0.054738	0.0862381	ERN1	0.0151515	8	28	0.0301786
ion channel binding	Gene Ontology	1	68	0.0563273	0.0879128	LYN	0.0147059	7	42	0.0260977
dendritic spine	Gene Ontology	1	69	0.0571211	0.0883261	ASAP1	0.0144928	14	8	0.0499287
endomembrane system	Gene Ontology	1	71	0.0587066	0.0894631	TSNARE1	0.0140845	11	7	0.034655
ATP binding	Gene Ontology	3	1073	0.0589278	0.0894631	LYN|KIF27|ERN1	0.0027959	NA	NA	0.0589278
cilium	Gene Ontology	1	77	0.0634482	0.0954581	KIF27	0.012987	13	11	0.0475542
collagen-containing extracellular matrix	Gene Ontology	1	82	0.0673821	0.100472	PXDN	0.0121951	12	11	0.0427363
cellular response to leukemia inhibitory factor	Gene Ontology	1	85	0.0697349	0.10306	GFPT2	0.0117647	9	6	0.0346391
microtubule cytoskeleton organization	Gene Ontology	1	86	0.0705179	0.103303	CAMSAP1	0.0116279	2	8	0.0112639
transmembrane receptor protein tyrosine kinase signaling pathway	Gene Ontology	1	89	0.0728632	0.10581	LYN	0.011236	7	42	0.0260977
membrane raft	Gene Ontology	1	90	0.0736437	0.106022	LYN	0.0111111	7	42	0.0260977
nervous system development	Gene Ontology	1	92	0.0752029	0.107341	GAP43	0.0108696	1	16	0.0087728
protein kinase activity	Gene Ontology	1	96	0.0783138	0.110067	ERN1	0.0104167	8	28	0.0301786
protein-containing complex binding	Gene Ontology	1	97	0.0790899	0.110067	LYN	0.0103093	7	42	0.0260977
regulation of cell population proliferation	Gene Ontology	1	97	0.0790899	0.110067	LYN	0.0103093	7	42	0.0260977
innate immune response	Gene Ontology	1	101	0.0821883	0.113433	LYN	0.00990099	7	42	0.0260977
heme binding	Gene Ontology	1	104	0.0845057	0.115676	PXDN	0.00961538	12	11	0.0427363
protein dimerization activity	Gene Ontology	1	111	0.0898911	0.122047	EBF2	0.00900901	15	10	0.104916
postsynaptic density	Gene Ontology	1	115	0.092955	0.125189	GAP43	0.00869565	1	16	0.0087728
enzyme binding	Gene Ontology	1	122	0.0982932	0.130225	ERN1	0.00819672	8	28	0.0301786
cellular response to DNA damage stimulus	Gene Ontology	1	123	0.0990534	0.130225	LYN	0.00813008	7	42	0.0260977
positive regulation of cell migration	Gene Ontology	1	124	0.099813	0.130225	LYN	0.00806452	7	42	0.0260977
microtubule	Gene Ontology	1	129	0.103602	0.133088	KIF27	0.00775194	13	11	0.0475542
signaling receptor binding	Gene Ontology	1	133	0.106622	0.135922	LYN	0.0075188	7	42	0.0260977
ATPase activity	Gene Ontology	1	140	0.111883	0.141549	KIF27	0.00714286	13	11	0.0475542
nucleic acid binding	Gene Ontology	1	145	0.115624	0.145182	EXD3	0.00689655	10	3	0.034655
metal ion binding	Gene Ontology	2	714	0.119942	0.14948	EBF2|ASAP1	0.00280112	15	10	0.104916
magnesium ion binding	Gene Ontology	1	154	0.122319	0.1502	ERN1	0.00649351	8	28	0.0301786
microtubule binding	Gene Ontology	1	162	0.128229	0.156309	KIF27	0.00617284	13	11	0.0475542
GTPase activator activity	Gene Ontology	1	175	0.137754	0.166702	ASAP1	0.00571429	14	8	0.0499287
positive regulation of GTPase activity	Gene Ontology	1	187	0.146458	0.17596	ASAP1	0.00534759	14	8	0.0499287
transmembrane transport	Gene Ontology	1	189	0.1479	0.176424	GJB5	0.00529101	6	4	0.024411
intracellular protein transport	Gene Ontology	1	204	0.158645	0.187899	TSNARE1	0.00490196	11	7	0.034655
protein serine/threonine kinase activity	Gene Ontology	1	207	0.160779	0.189061	ERN1	0.00483092	8	28	0.0301786
integral component of membrane	Gene Ontology	4	2565	0.161891	0.189061	SLC25A48|PCNX2|GJB5|TSNARE1	0.00155945	NA	NA	0.0589278
extracellular region	Gene Ontology	1	226	0.174172	0.201991	KIF27	0.00442478	13	11	0.0475542
intracellular signal transduction	Gene Ontology	1	240	0.183911	0.208933	LYN	0.00416667	7	42	0.0260977
protein-containing complex	Gene Ontology	1	240	0.183911	0.208933	LYN	0.00416667	7	42	0.0260977
endoplasmic reticulum membrane	Gene Ontology	1	257	0.19559	0.220699	ERN1	0.00389105	8	28	0.0301786
cell differentiation	Gene Ontology	1	266	0.201708	0.226075	LYN	0.0037594	7	42	0.0260977
chromatin binding	Gene Ontology	1	300	0.224426	0.24986	EBF2	0.00333333	15	10	0.104916
perinuclear region of cytoplasm	Gene Ontology	1	307	0.229026	0.253293	LYN	0.00325733	7	42	0.0260977
DNA-binding transcription activator activity, RNA polymerase II-specific	Gene Ontology	1	319	0.236852	0.260225	EBF2	0.0031348	15	10	0.104916
RNA polymerase II cis-regulatory region sequence-specific DNA binding	Gene Ontology	1	409	0.293187	0.320014	EBF2	0.00244499	15	10	0.104916
oxidation-reduction process	Gene Ontology	1	421	0.300392	0.32575	PXDN	0.0023753	12	11	0.0427363
protein homodimerization activity	Gene Ontology	1	438	0.310481	0.334518	ERN1	0.00228311	8	28	0.0301786
endoplasmic reticulum	Gene Ontology	1	524	0.359436	0.384081	PXDN	0.0019084	12	11	0.0427363
zinc ion binding	Gene Ontology	1	527	0.361082	0.384081	CA10	0.00189753	4	4	0.0174644
Golgi apparatus	Gene Ontology	1	534	0.364909	0.385695	LYN	0.00187266	7	42	0.0260977
mitochondrion	Gene Ontology	1	617	0.408652	0.429213	ERN1	0.00162075	8	28	0.0301786
integral component of plasma membrane	Gene Ontology	1	646	0.423249	0.441766	ANKH	0.00154799	3	3	0.0116809
extracellular space	Gene Ontology	1	731	0.464088	0.481383	PXDN	0.00136799	12	11	0.0427363
positive regulation of transcription by RNA polymerase II	Gene Ontology	1	779	0.485921	0.500918	EBF2	0.0012837	15	10	0.104916
cytoplasm	Gene Ontology	2	2299	0.587987	0.602416	SAMD9L|GAP43	0.000869943	1	16	0.0087728
nucleus	Gene Ontology	2	2478	0.630702	0.642239	LYN|EBF2	0.000807103	7	42	0.0260977
plasma membrane	Gene Ontology	1	1580	0.746532	0.751029	GAP43	0.000632911	1	16	0.0087728
cytosol	Gene Ontology	1	2089	0.840422	0.840422	GAP43	0.000478698	1	16	0.0087728

## Sheet: Table S3
#CHROM	POS	RGR stage	-log10P	REF	ALT	Annotation1	Annotation2
chr2	11483045	S5	8.78336	C	T	ASAP1	\
chr2	13750217	S5	8.82797	G	A	\	\
chr2	42508231	S5	9.1051	G	A	LYN	\
chr2	43644612	S5	8.6897	C	T	CABYR	\
chr2	149100961	S2	8.65601	A	G	ARHGAP12	\
chr2	157668626	S2	9.05706	A	G	PRKAG2	\
chr3	68492705	S2	9.01857	G	A	FRK	\
chr3	71646235	S2	8.82809	G	C	SESN1	\
chr8	26335228	S1	9.7624	A	T	NRDC	\
chr15	6749874	S1	9.00282	T	G	AXIN1	\
chr15	6749884	S1	8.95665	A	G	\	\
chr17	723225	S2	9.94382	G	A	BTN1A1	BTN3A2-like
chr17	968264	S2	8.78409	G	A	CYP21	TNXB
chr19	3058596	S2	8.69607	G	T	\	\

## Sheet: Table S4
Term	Database	Input number	Background number	P-Value	Corrected P-Value	Input	Enrich_ratio	Cluster	Cluster_size	Cluster_P-Value_median
Adipocytokine signaling pathway	KEGG PATHWAY	1	64	0.0295946	0.0430468	PRKAG2	0.015625	2	16	0.00529496
p53 signaling pathway	KEGG PATHWAY	1	66	0.0304925	0.0438544	SESN1	0.0151515	5	11	0.00735998
signaling receptor binding	Gene Ontology	3	133	2.89833e-05	0.00370987	FRK|BTN1A1|LYN	0.0225564	4	36	0.00646008
peptidyl-tyrosine autophosphorylation	Gene Ontology	2	28	8.36179e-05	0.00386941	FRK|LYN	0.0714286	4	36	0.00646008
non-membrane spanning protein tyrosine kinase activity	Gene Ontology	2	34	0.000120919	0.00386941	FRK|LYN	0.0588235	4	36	0.00646008
cellular response to glucose starvation	Gene Ontology	2	34	0.000120919	0.00386941	PRKAG2|SESN1	0.0588235	2	16	0.00529496
activation of protein kinase activity	Gene Ontology	2	42	0.000181205	0.00441403	PRKAG2|AXIN1	0.047619	2	16	0.00529496
extrinsic component of cytoplasmic side of plasma membrane	Gene Ontology	2	45	0.000206908	0.00441403	FRK|LYN	0.0444444	4	36	0.00646008
transmembrane receptor protein tyrosine kinase signaling pathway	Gene Ontology	2	89	0.000775166	0.0140995	FRK|LYN	0.0224719	4	36	0.00646008
regulation of cell population proliferation	Gene Ontology	2	97	0.000916426	0.0140995	FRK|LYN	0.0206186	4	36	0.00646008
innate immune response	Gene Ontology	2	101	0.00099137	0.0140995	FRK|LYN	0.019802	4	36	0.00646008
dendritic cell differentiation	Gene Ontology	1	5	0.00276579	0.0172733	LYN	0.2	4	36	0.00646008
regulation of erythrocyte differentiation	Gene Ontology	1	5	0.00276579	0.0172733	LYN	0.2	4	36	0.00646008
negative regulation of small GTPase mediated signal transduction	Gene Ontology	1	5	0.00276579	0.0172733	ARHGAP12	0.2	3	13	0.00598375
leucine binding	Gene Ontology	1	5	0.00276579	0.0172733	SESN1	0.2	5	11	0.00735998
regulation of endopeptidase activity	Gene Ontology	1	5	0.00276579	0.0172733	NRDC	0.2	1	2	0.00368578
regulation of platelet aggregation	Gene Ontology	1	5	0.00276579	0.0172733	LYN	0.2	4	36	0.00646008
GTPase activator activity	Gene Ontology	2	175	0.00288532	0.0172733	ARHGAP12|ASAP1	0.0114286	3	13	0.00598375
signaling adaptor activity	Gene Ontology	1	6	0.00322607	0.0172733	AXIN1	0.166667	7	10	0.0103305
cell projection membrane	Gene Ontology	1	6	0.00322607	0.0172733	ASAP1	0.166667	3	13	0.00598375
AMP-activated protein kinase activity	Gene Ontology	1	6	0.00322607	0.0172733	PRKAG2	0.166667	2	16	0.00529496
regulation of glycolytic process	Gene Ontology	1	6	0.00322607	0.0172733	PRKAG2	0.166667	2	16	0.00529496
positive regulation of GTPase activity	Gene Ontology	2	187	0.00328107	0.0172733	ARHGAP12|ASAP1	0.0106952	3	13	0.00598375
nucleotide-activated protein kinase complex	Gene Ontology	1	7	0.00368617	0.0172733	PRKAG2	0.142857	2	16	0.00529496
regulation of cytokine secretion	Gene Ontology	1	8	0.00414607	0.0172733	LYN	0.125	4	36	0.00646008
cAMP-dependent protein kinase inhibitor activity	Gene Ontology	1	8	0.00414607	0.0172733	PRKAG2	0.125	2	16	0.00529496
beta-catenin destruction complex	Gene Ontology	1	8	0.00414607	0.0172733	AXIN1	0.125	7	10	0.0103305
regulation of mast cell degranulation	Gene Ontology	1	8	0.00414607	0.0172733	LYN	0.125	4	36	0.00646008
cellular response to leucine	Gene Ontology	1	9	0.00460578	0.0172733	SESN1	0.111111	5	11	0.00735998
toll-like receptor 4 signaling pathway	Gene Ontology	1	9	0.00460578	0.0172733	LYN	0.111111	4	36	0.00646008
cellular response to leucine starvation	Gene Ontology	1	9	0.00460578	0.0172733	SESN1	0.111111	5	11	0.00735998
GATOR2 complex	Gene Ontology	1	9	0.00460578	0.0172733	SESN1	0.111111	5	11	0.00735998
positive regulation of membrane protein ectodomain proteolysis	Gene Ontology	1	9	0.00460578	0.0172733	NRDC	0.111111	1	2	0.00368578
negative regulation of cAMP-dependent protein kinase activity	Gene Ontology	1	9	0.00460578	0.0172733	PRKAG2	0.111111	2	16	0.00529496
regulation of cell adhesion mediated by integrin	Gene Ontology	1	9	0.00460578	0.0172733	LYN	0.111111	4	36	0.00646008
AMP binding	Gene Ontology	1	10	0.00506529	0.0172733	PRKAG2	0.1	2	16	0.00529496
phagocytosis, engulfment	Gene Ontology	1	10	0.00506529	0.0172733	ARHGAP12	0.1	3	13	0.00598375
regulation of release of sequestered calcium ion into cytosol	Gene Ontology	1	10	0.00506529	0.0172733	LYN	0.1	4	36	0.00646008
cellular protein-containing complex assembly	Gene Ontology	1	10	0.00506529	0.0172733	AXIN1	0.1	7	10	0.0103305
intracellular signal transduction	Gene Ontology	2	240	0.00531416	0.0172733	LYN|PRKAG2	0.00833333	4	36	0.00646008
protein kinase regulator activity	Gene Ontology	1	11	0.00552462	0.0172733	PRKAG2	0.0909091	2	16	0.00529496
morphogenesis of an epithelial sheet	Gene Ontology	1	11	0.00552462	0.0172733	ARHGAP12	0.0909091	3	13	0.00598375
phagocytic cup	Gene Ontology	1	12	0.00598375	0.0172733	ARHGAP12	0.0833333	3	13	0.00598375
negative regulation of B cell proliferation	Gene Ontology	1	12	0.00598375	0.0172733	LYN	0.0833333	4	36	0.00646008
TORC2 complex	Gene Ontology	1	12	0.00598375	0.0172733	SESN1	0.0833333	5	11	0.00735998
B cell homeostasis	Gene Ontology	1	13	0.00644268	0.0172733	LYN	0.0769231	4	36	0.00646008
glycogen metabolic process	Gene Ontology	1	13	0.00644268	0.0172733	PRKAG2	0.0769231	2	16	0.00529496
positive regulation of ubiquitin-protein transferase activity	Gene Ontology	1	13	0.00644268	0.0172733	AXIN1	0.0769231	7	10	0.0103305
positive regulation of peptidyl-threonine phosphorylation	Gene Ontology	1	13	0.00644268	0.0172733	PRKAG2	0.0769231	2	16	0.00529496
cell differentiation	Gene Ontology	2	266	0.00647748	0.0172733	FRK|LYN	0.0075188	4	36	0.00646008
I-SMAD binding	Gene Ontology	1	14	0.00690143	0.0176677	AXIN1	0.0714286	7	10	0.0103305
regulation of cytokine production	Gene Ontology	1	14	0.00690143	0.0176677	BTN1A1	0.0714286	6	3	0.00919226
negative regulation of TORC1 signaling	Gene Ontology	1	15	0.00735998	0.0184721	SESN1	0.0666667	5	11	0.00735998
protein kinase activator activity	Gene Ontology	1	16	0.00781834	0.0185324	PRKAG2	0.0625	2	16	0.00529496
podosome	Gene Ontology	1	16	0.00781834	0.0185324	ASAP1	0.0625	3	13	0.00598375
positive regulation of phosphatidylinositol 3-kinase activity	Gene Ontology	1	16	0.00781834	0.0185324	LYN	0.0625	4	36	0.00646008
response to hormone	Gene Ontology	1	17	0.00827651	0.0192617	LYN	0.0588235	4	36	0.00646008
perinuclear region of cytoplasm	Gene Ontology	2	307	0.00852682	0.0194899	LYN|AXIN1	0.00651466	4	36	0.00646008
ephrin receptor binding	Gene Ontology	1	18	0.00873448	0.0196143	LYN	0.0555556	4	36	0.00646008
regulation of immune response	Gene Ontology	1	19	0.00919226	0.0199425	BTN1A1	0.0526316	6	3	0.00919226
reactive oxygen species metabolic process	Gene Ontology	1	19	0.00919226	0.0199425	SESN1	0.0526316	5	11	0.00735998
lipopolysaccharide-mediated signaling pathway	Gene Ontology	1	20	0.00964985	0.0202489	LYN	0.05	4	36	0.00646008
positive regulation of macroautophagy	Gene Ontology	1	20	0.00964985	0.0202489	SESN1	0.05	5	11	0.00735998
ADP binding	Gene Ontology	1	23	0.0110215	0.022754	PRKAG2	0.0434783	2	16	0.00529496
phosphatidylinositol-3,4,5-trisphosphate binding	Gene Ontology	1	24	0.0114783	0.0230485	ASAP1	0.0416667	3	13	0.00598375
ATP binding	Gene Ontology	3	1073	0.0115243	0.0230485	FRK|LYN|PRKAG2	0.0027959	4	36	0.00646008
erythrocyte differentiation	Gene Ontology	1	26	0.0123914	0.0244015	LYN	0.0384615	4	36	0.00646008
cellular response to retinoic acid	Gene Ontology	1	27	0.0128476	0.0245447	LYN	0.037037	4	36	0.00646008
B cell receptor signaling pathway	Gene Ontology	1	27	0.0128476	0.0245447	LYN	0.037037	4	36	0.00646008
positive regulation of tyrosine phosphorylation of STAT protein	Gene Ontology	1	28	0.0133037	0.0246793	LYN	0.0357143	4	36	0.00646008
negative regulation of MAP kinase activity	Gene Ontology	1	28	0.0133037	0.0246793	LYN	0.0357143	4	36	0.00646008
lateral plasma membrane	Gene Ontology	1	29	0.0137595	0.0251603	AXIN1	0.0344828	7	10	0.0103305
regulation of inflammatory response	Gene Ontology	1	33	0.0155811	0.0280898	LYN	0.030303	4	36	0.00646008
cytoplasm	Gene Ontology	4	2299	0.0164497	0.0292438	PRKAG2|ARHGAP12|SESN1|AXIN1	0.00173989	2	16	0.00529496
cellular response to amino acid stimulus	Gene Ontology	1	38	0.0178537	0.0304703	SESN1	0.0263158	5	11	0.00735998
negative regulation of ERK1 and ERK2 cascade	Gene Ontology	1	38	0.0178537	0.0304703	LYN	0.0263158	4	36	0.00646008
phosphatidylserine binding	Gene Ontology	1	38	0.0178537	0.0304703	ASAP1	0.0263158	3	13	0.00598375
regulation of GTPase activity	Gene Ontology	1	39	0.0183076	0.0308339	ARHGAP12	0.025641	3	13	0.00598375
positive regulation of JNK cascade	Gene Ontology	1	43	0.0201216	0.0334488	AXIN1	0.0232558	7	10	0.0103305
regulation of catalytic activity	Gene Ontology	1	45	0.0210274	0.0340696	PRKAG2	0.0222222	2	16	0.00529496
positive regulation of neuron projection development	Gene Ontology	1	45	0.0210274	0.0340696	LYN	0.0222222	4	36	0.00646008
positive regulation of protein catabolic process	Gene Ontology	1	48	0.0223846	0.0358154	AXIN1	0.0208333	7	10	0.0103305
cellular oxidant detoxification	Gene Ontology	1	51	0.0237402	0.0370579	SESN1	0.0196078	5	11	0.00735998
phosphatidylinositol-4,5-bisphosphate binding	Gene Ontology	1	51	0.0237402	0.0370579	ASAP1	0.0196078	3	13	0.00598375
T cell receptor signaling pathway	Gene Ontology	1	54	0.0250941	0.0386993	BTN1A1	0.0185185	6	3	0.00919226
SH3 domain binding	Gene Ontology	1	56	0.0259957	0.0396125	LYN	0.0178571	4	36	0.00646008
beta-catenin binding	Gene Ontology	1	58	0.0268966	0.0400321	AXIN1	0.0172414	7	10	0.0103305
Wnt signaling pathway	Gene Ontology	1	58	0.0268966	0.0400321	AXIN1	0.0172414	7	10	0.0103305
neuron projection development	Gene Ontology	1	63	0.0291454	0.0428806	LYN	0.015873	4	36	0.00646008
ion channel binding	Gene Ontology	1	68	0.0313896	0.044643	LYN	0.0147059	4	36	0.00646008
dendritic spine	Gene Ontology	1	69	0.0318378	0.0447829	ASAP1	0.0144928	3	13	0.00598375

## Sheet: Table S5
Explosure	Outcome	Heterogeneity tests
		method	Q	Q_df	Q_pval
RGR(S1-S5)	BodyWeight-120Day	MR Egger	19.1313	27	0.865169
		Inverse variance weighted	22.8331	28	0.741347
AGR(S1-S5)	BodyWeight-120Day	MR Egger	9.23274	11	0.600419
		Inverse variance weighted	14.6218	12	0.262776
Birth weight	BodyWeight-120Day	MR Egger	13.8791	18	0.736937
		Inverse variance weighted	14.3671	19	0.761886
Explosure	Outcome	Test for directional horizontal pleiotropy
		egger_intercept	se	pval
RGR(S1-S5)	BodyWeight-120Day	0.0371073	0.0192864	0.0649534
AGR(S1-S5)	BodyWeight-120Day	0.0709834	0.0305775	0.0404762
Birth weight	BodyWeight-120Day	-0.122402	0.17522	0.493754

## Sheet: Table S6
Exposure	Outcome	method	nsnp	beta	se	pval	lo_ci	up_ci	or	or_lci95	or_uci95
RGR(S1-S5)	BodyWeight-120Day	MR Egger	29	0.206438	0.0903379	0.0303792	0.0293761	0.383501	1.22929	1.02981	1.46741
		Weighted median	29	0.243082	0.0826973	0.00328834	0.0809949	0.405168	1.27517	1.08437	1.49955
		Inverse variance weighted	29	0.345605	0.0541212	1.7055e-10	0.239528	0.451683	1.41284	1.27065	1.57095
		Simple mode	29	0.431787	0.152153	0.00835548	0.133566	0.730007	1.54001	1.1429	2.0751
		Weighted mode	29	0.270255	0.0765839	0.00146232	0.12015	0.420359	1.3103	1.12767	1.52251
AGR(S1-S5)	BodyWeight-120Day	MR Egger	13	-0.07533	0.261983	0.779046	-0.588818	0.438158	0.927437	0.554983	1.54985
		Weighted median	13	0.263931	0.186209	0.156368	-0.101038	0.6289	1.30204	0.903899	1.87555
		Inverse variance weighted	13	0.45139	0.144574	0.00179506	0.168024	0.734755	1.57049	1.18297	2.08497
		Simple mode	13	0.503884	0.285194	0.102659	-0.0550965	1.06286	1.65514	0.946394	2.89465
		Weighted mode	13	0.234377	0.180363	0.218192	-0.119135	0.587888	1.26412	0.887688	1.80018
BirthWeight	BodyWeight-120Day	MR Egger	20	0.0282233	0.0244602	0.263655	-0.0197188	0.0761653	1.02863	0.980474	1.07914
		Weighted median	20	0.0118334	0.00302738	9.27581e-05	0.00589973	0.0177671	1.0119	1.00592	1.01793
		Inverse variance weighted	20	0.011205	0.00219132	3.16449e-07	0.00691005	0.0155	1.01127	1.00693	1.01562
		Simple mode	20	0.0125164	0.00603686	0.0519815	0.000684207	0.0243487	1.0126	1.00068	1.02465
		Weighted mode	20	0.012196	0.00556964	0.0412245	0.00127956	0.0231125	1.01227	1.00128	1.02338

## Sheet: Table S7
Sample_ID	Gender	Synthetic lines	Data type	Tissue	Database	Accession Number	Body Weight at day 1 (Kg)	Body Weight at day 10 (Kg)	Body Weight at day 20 (Kg)	Body Weight at day 30 (Kg)	Body Weight at day 40 (Kg)	Body Weight at day 50 (Kg)	Body Weight at day 60 (Kg)	Body Weight at day 70 (Kg)	Body Weight at day 80 (Kg)	Body Weight at day 90 (Kg)	Body Weight at day 100 (Kg)	Body Weight at day 110 (Kg)	Body Weight at day 120 (Kg)
4008	NA	SL1	Whole Genome Re-sequencing	Blood	SRA	PRJNA907492	NA	NA	NA	NA	NA	NA	NA	NA	NA	NA	NA	NA	NA
4033	Male	SL1	Whole Genome Re-sequencing	Blood	SRA	PRJNA907492	0.0559	0.346	1.077	1.945	2.982	3.298	3.576	3.454	3.538	3.581	3.437	3.355	3.19
4034	Male	SL1	Whole Genome Re-sequencing	Blood	SRA	PRJNA907501	0.0546	0.383	1.09	2.004	3.153	3.447	3.876	3.698	3.826	3.856	3.728	3.649	3.56
4035	Male	SL1	Whole Genome Re-sequencing	Blood	SRA	PRJNA907501	0.0574	0.331	0.973	1.75	2.617	2.958	3.55	3.217	3.246	3.208	3.304	3.174	3.26
4036	Male	SL1	Whole Genome Re-sequencing	Blood	SRA	PRJNA907501	0.0594	0.345	0.971	1.779	2.634	2.916	3.182	3.2	3.111	3.076	3.046	2.981	2.74
4037	Male	SL1	Whole Genome Re-sequencing	Blood	SRA	PRJNA907501	0.0572	0.378	1.065	1.965	2.729	3.162	3.397	3.563	3.491	3.465	3.142	3.407	3.62
4038	Male	SL1	Whole Genome Re-sequencing	Blood	SRA	PRJNA907501	0.0605	0.424	1.034	1.717	2.474	2.764	2.962	3	2.931	2.869	2.857	2.933	3
4040	Male	SL1	Whole Genome Re-sequencing	Blood	SRA	PRJNA907501	0.0509	0.326	0.93	1.747	2.734	3.094	3.477	3.465	3.608	3.429	3.441	3.334	3.27
4041	Male	SL1	Whole Genome Re-sequencing	Blood	SRA	PRJNA907501	0.0557	0.349	1.016	1.822	2.633	2.956	3.128	3.814	3.053	3.145	3.063	3.127	3.2
4042	Male	SL1	Whole Genome Re-sequencing	Blood	SRA	PRJNA907501	0.0561	0.346	0.985	1.827	2.702	3.195	3.436	3.561	3.476	3.434	3.43	3.424	3.49
4043	Male	SL1	Whole Genome Re-sequencing	Blood	SRA	PRJNA907501	0.0521	0.363	1.017	1.902	2.897	3.346	3.792	3.8	3.884	3.809	3.773	3.713	3.55
4044	Male	SL1	Whole Genome Re-sequencing	Blood	SRA	PRJNA907501	0.0546	0.396	1.049	1.765	2.466	2.775	2.94	3.154	3.095	3.036	3.01	3.045	3.1
4045	Male	SL1	Whole Genome Re-sequencing	Blood	SRA	PRJNA907501	0.0627	0.384	1.012	1.916	2.975	3.191	3.453	3.353	3.35	3.275	3.222	3.177	3.13
4047	Male	SL1	Whole Genome Re-sequencing	Blood	SRA	PRJNA907501	0.0538	0.284	0.845	1.614	2.468	3.071	3.23	3.325	3.401	3.343	3.378	3.418	3.17
4048	Male	SL1	Whole Genome Re-sequencing	Blood	SRA	PRJNA907501	0.0641	0.401	1.067	1.848	2.756	3.166	3.274	3.332	3.311	3.26	3.076	3.013	3.11
4050	Male	SL1	Whole Genome Re-sequencing	Blood	SRA	PRJNA907501	0.0591	0.331	0.922	1.777	2.716	2.996	3.319	3.284	3.21	3.154	3.206	3.205	3.15
4052	Male	SL1	Whole Genome Re-sequencing	Blood	SRA	PRJNA907501	0.0532	0.355	1.001	1.307	1.977	2.548	2.94	3.045	2.969	3.102	2.977	2.953	2.71
4053	Male	SL1	Whole Genome Re-sequencing	Blood	SRA	PRJNA907501	0.0611	0.335	1.023	1.93	2.733	3.141	3.42	3.395	3.252	3.373	3.181	3.235	2.7
4055	Male	SL1	Whole Genome Re-sequencing	Blood	SRA	PRJNA907501	0.0572	0.373	1.048	1.887	2.744	3.079	3.339	3.527	3.264	3.377	3.478	3.29	3.2
4056	Male	SL1	Whole Genome Re-sequencing	Blood	SRA	PRJNA907501	0.0544	0.292	0.972	1.797	NA	3.045	3.32	3.394	3.312	3.151	3.241	3.232	3.1
4057	Male	SL1	Whole Genome Re-sequencing	Blood	SRA	PRJNA907501	0.0533	0.27	0.93	1.813	2.501	2.924	3.203	3.267	3.368	3.412	3.397	3.344	2.83
4058	Male	SL1	Whole Genome Re-sequencing	Blood	SRA	PRJNA907501	0.0599	0.329	0.95	1.842	2.862	3.296	3.741	3.63	3.635	3.544	3.529	3.496	3.32
4059	Male	SL1	Whole Genome Re-sequencing	Blood	SRA	PRJNA907501	0.0594	0.303	0.866	1.545	2.474	2.876	3.152	3.171	3.209	3.144	3.061	2.993	3.03
4061	Male	SL1	Whole Genome Re-sequencing	Blood	SRA	PRJNA907501	0.0615	0.351	1.009	1.805	2.543	2.836	2.806	2.775	2.81	2.852	2.772	2.746	2.67
4062	Male	SL1	Whole Genome Re-sequencing	Blood	SRA	PRJNA907501	0.0509	0.284	0.887	1.744	2.572	2.811	3.095	3.004	2.812	2.915	2.961	2.934	2.86
4063	NA	SL1	Whole Genome Re-sequencing	Blood	SRA	PRJNA907501	NA	NA	NA	NA	NA	NA	NA	NA	NA	NA	NA	NA	NA
4064	Male	SL1	Whole Genome Re-sequencing	Blood	SRA	PRJNA907501	0.0542	0.354	1.023	1.849	2.764	2.977	3.237	3.289	3.307	3.274	3.215	3.025	2.93
4065	Male	SL1	Whole Genome Re-sequencing	Blood	SRA	PRJNA907501	0.0557	0.394	0.624	1.14	2.095	2.697	3.102	2.972	3.009	3.82	2.788	2.882	2.84
4066	Male	SL1	Whole Genome Re-sequencing	Blood	SRA	PRJNA907501	0.0559	0.34	0.968	1.828	2.663	3.132	3.427	3.465	3.48	3.336	3.274	3.249	3.08
4067	Male	SL1	Whole Genome Re-sequencing	Blood	SRA	PRJNA907501	0.0622	0.402	1.184	2.12	2.819	3.358	3.68	3.806	3.67	3.523	3.494	3.459	3.46
4068	Male	SL1	Whole Genome Re-sequencing	Blood	SRA	PRJNA907501	0.0571	0.354	1.021	1.88	2.807	3.323	3.696	3.751	3.677	3.681	3.723	3.63	3.86
4069	Male	SL1	Whole Genome Re-sequencing	Blood	SRA	PRJNA907501	0.055	0.381	1.039	1.841	2.584	2.889	2.918	2.948	3.025	2.955	3.088	2.986	2.99
4071	Male	SL1	Whole Genome Re-sequencing	Blood	SRA	PRJNA907501	0.0507	0.277	0.763	1.529	2.376	2.545	3.013	2.923	2.873	2.739	2.701	2.621	2.67
4072	Male	SL1	Whole Genome Re-sequencing	Blood	SRA	PRJNA907501	0.059	0.388	1.089	1.892	2.64	2.967	3.088	3.274	3.044	3.008	2.95	2.96	2.88
4073	Male	SL1	Whole Genome Re-sequencing	Blood	SRA	PRJNA907501	0.0609	0.397	1.049	1.768	2.601	2.946	3.092	3.198	3.086	3.104	3.014	2.773	3.17
4074	Male	SL1	Whole Genome Re-sequencing	Blood	SRA	PRJNA907501	0.0582	0.356	1.019	1.779	2.792	3.067	3.315	3.372	3.333	3.254	3.182	3.284	3.29
4075	Male	SL1	Whole Genome Re-sequencing	Blood	SRA	PRJNA907501	0.0614	0.193	0.746	1.577	2.29	2.779	3.113	3.238	3.204	2.98	3.055	3.102	3.02
4076	Male	SL1	Whole Genome Re-sequencing	Blood	SRA	PRJNA907501	0.066	0.318	1.002	1.831	2.617	3.219	3.526	3.564	3.618	3.596	3.684	3.589	3.41
4077	Male	SL1	Whole Genome Re-sequencing	Blood	SRA	PRJNA907501	0.0634	0.335	0.963	1.746	2.457	2.827	2.974	3.172	3.146	2.926	2.766	2.789	2.97
4078	Male	SL1	Whole Genome Re-sequencing	Blood	SRA	PRJNA907501	0.0602	0.318	0.908	1.661	2.41	2.888	3.1	3.199	3.174	3.224	3.086	3.031	2.91
4080	Male	SL1	Whole Genome Re-sequencing	Blood	SRA	PRJNA907501	0.0522	0.37	1.023	1.884	2.829	3.097	3.283	3.37	3.352	3.361	3.233	3.256	3.21
4081	Male	SL1	Whole Genome Re-sequencing	Blood	SRA	PRJNA907501	0.0537	0.338	0.982	1.779	2.535	2.924	3.21	3.216	3.231	3.145	3.005	2.964	3
4084	Male	SL1	Whole Genome Re-sequencing	Blood	SRA	PRJNA907501	0.0515	0.351	1.098	1.995	2.85	3.041	3.116	3.121	3.087	3.095	3.052	2.987	2.95
4087	Male	SL1	Whole Genome Re-sequencing	Blood	SRA	PRJNA907501	0.0544	0.289	0.933	1.778	2.599	3.145	3.566	3.647	3.487	3.45	3.379	3.355	3.15
4088	Male	SL1	Whole Genome Re-sequencing	Blood	SRA	PRJNA907501	0.0557	0.364	1.041	1.731	2.595	3.011	3.1	3.178	3.122	3.096	2.875	2.925	2.86
4089	Male	SL1	Whole Genome Re-sequencing	Blood	SRA	PRJNA907501	0.0586	0.337	0.698	1.29	2.023	2.542	2.815	2.615	2.652	2.581	2.348	2.414	2.37
4090	Male	SL1	Whole Genome Re-sequencing	Blood	SRA	PRJNA907501	0.0554	0.364	1.047	1.995	2.868	3.268	3.616	3.761	3.554	3.777	3.545	3.547	3.31
4092	Male	SL1	Whole Genome Re-sequencing	Blood	SRA	PRJNA907501	0.0588	0.298	0.928	1.782	2.626	2.838	3.092	3.108	2.992	2.939	2.929	2.837	2.88
4093	NA	SL1	Whole Genome Re-sequencing	Blood	SRA	PRJNA907501	NA	NA	NA	NA	NA	NA	NA	NA	NA	NA	NA	NA	NA
4094	Male	SL1	Whole Genome Re-sequencing	Blood	SRA	PRJNA907501	0.0612	0.421	1.042	1.89	2.587	3.023	3.231	3.371	3.359	3.315	3.249	3.21	3.21
4095	Male	SL1	Whole Genome Re-sequencing	Blood	SRA	PRJNA907501	0.064	0.381	1.071	1.932	2.906	3.199	3.541	3.411	3.584	3.483	3.489	3.177	3.25
4096	Male	SL1	Whole Genome Re-sequencing	Blood	SRA	PRJNA907501	0.051	0.296	0.877	1.605	2.379	3.084	3.425	3.671	3.401	3.473	3.562	3.458	3.41
4098	Male	SL1	Whole Genome Re-sequencing	Blood	SRA	PRJNA907501	0.0602	0.342	0.987	1.765	2.785	3.236	3.541	3.607	3.617	3.527	3.389	3.264	3.26
4099	Male	SL1	Whole Genome Re-sequencing	Blood	SRA	PRJNA907501	0.0557	0.33	0.931	1.656	2.46	2.794	3.026	2.994	2.888	2.944	2.803	2.74	2.66
4100	Male	SL1	Whole Genome Re-sequencing	Blood	SRA	PRJNA907501	0.0581	0.431	1.186	2.044	3.128	3.475	3.961	3.877	4.139	4.021	3.906	3.784	3.59
4101	Male	SL1	Whole Genome Re-sequencing	Blood	SRA	PRJNA907501	0.0627	0.358	NA	1.773	2.557	2.991	3.146	3.001	3.093	3.228	3.28	3.248	3.28
4102	Male	SL1	Whole Genome Re-sequencing	Blood	SRA	PRJNA907501	0.0543	0.287	0.925	1.672	2.466	2.844	3.115	3.152	3.173	3.11	3.145	3.115	3.04
4103	Male	SL1	Whole Genome Re-sequencing	Blood	SRA	PRJNA907501	0.0547	0.405	1.098	1.994	2.929	3.566	3.852	3.846	3.84	3.771	3.854	3.271	2.76
4104	NA	SL1	Whole Genome Re-sequencing	Blood	SRA	PRJNA907501	NA	NA	NA	NA	NA	NA	NA	NA	NA	NA	NA	NA	NA
4105	Female	SL1	Whole Genome Re-sequencing	Blood	SRA	PRJNA907501	0.0572	0.342	0.939	1.647	2.288	2.582	2.622	2.603	2.76	2.743	2.67	2.674	2.61
4106	Female	SL1	Whole Genome Re-sequencing	Blood	SRA	PRJNA907501	0.0643	0.404	1.094	1.955	2.894	3.157	3.32	3.293	3.281	3.276	3.252	3.256	3.14
4109	Female	SL1	Whole Genome Re-sequencing	Blood	SRA	PRJNA907501	0.0557	0.323	0.804	1.307	1.996	2.473	2.699	2.888	2.865	2.941	2.804	2.806	2.69
4110	Female	SL1	Whole Genome Re-sequencing	Blood	SRA	PRJNA907501	0.0556	0.356	0.991	1.784	2.474	2.84	3.063	3.045	2.97	3.173	3.034	2.973	2.94
4111	Female	SL1	Whole Genome Re-sequencing	Blood	SRA	PRJNA907501	0.0534	0.353	0.94	1.775	2.676	2.942	3.035	2.97	2.982	2.948	3.01	3.034	3
4112	Female	SL1	Whole Genome Re-sequencing	Blood	SRA	PRJNA907501	0.0556	0.27	0.678	1.228	1.946	2.263	2.443	2.623	2.532	2.557	2.623	2.605	2.42
4113	Female	SL1	Whole Genome Re-sequencing	Blood	SRA	PRJNA907501	0.0547	0.284	0.855	1.662	2.456	3.114	3.355	3.615	3.533	3.432	3.332	3.42	3.31
4114	Female	SL1	Whole Genome Re-sequencing	Blood	SRA	PRJNA907501	0.0579	0.356	1	1.892	2.639	2.939	3.222	3.45	3.342	3.29	3.231	3.241	3.34
4115	Female	SL1	Whole Genome Re-sequencing	Blood	SRA	PRJNA907501	0.055	0.36	0.958	1.727	2.417	2.491	2.693	2.634	2.623	3.189	2.605	NA	2.51
4116	Female	SL1	Whole Genome Re-sequencing	Blood	SRA	PRJNA907501	0.0531	0.334	0.908	1.678	2.407	2.495	3.047	2.897	3	3.096	3.055	2.993	2.94
4117	Female	SL1	Whole Genome Re-sequencing	Blood	SRA	PRJNA907501	0.0604	0.332	0.951	1.861	2.718	3.048	3.216	3.213	3.078	3.043	3.047	3.032	3.04
4119	Female	SL1	Whole Genome Re-sequencing	Blood	SRA	PRJNA907501	0.0565	0.354	0.979	1.753	NA	2.99	3.123	3.313	3.18	3.067	3.167	NA	3.11
4120	Female	SL1	Whole Genome Re-sequencing	Blood	SRA	PRJNA907501	0.0607	0.359	0.951	1.832	2.624	3.002	3.19	3.257	3.27	3.158	3.135	3.076	3.11
4124	Male	SL1	Whole Genome Re-sequencing	Blood	SRA	PRJNA907501	0.0574	0.322	1.007	1.853	2.7	3.005	3.088	3.167	3.274	3.145	3.041	2.87	2.64
4125	Male	SL1	Whole Genome Re-sequencing	Blood	SRA	PRJNA907501	0.0582	0.311	0.896	1.462	2.307	2.717	3.061	3.297	3.079	3.297	3.116	3.153	2.93
4126	Male	SL1	Whole Genome Re-sequencing	Blood	SRA	PRJNA907501	0.0521	0.296	0.775	1.541	2.309	2.793	3.043	2.954	2.935	2.836	2.792	2.633	2.64
4127	Male	SL1	Whole Genome Re-sequencing	Blood	SRA	PRJNA907501	0.0578	0.355	1.089	1.977	2.732	3.152	3.399	3.476	3.559	3.484	3.402	3.345	3.33
4128	Male	SL1	Whole Genome Re-sequencing	Blood	SRA	PRJNA907501	0.0529	0.339	0.965	1.892	2.817	3.112	3.406	3.37	3.121	3.36	3.35	3.35	3.23
4130	Female	SL1	Whole Genome Re-sequencing	Blood	SRA	PRJNA907501	0.0563	0.3	0.883	1.717	2.481	2.872	3.115	3.058	3.178	3.167	3.182	3.116	3.1
4131	Female	SL1	Whole Genome Re-sequencing	Blood	SRA	PRJNA907501	0.0614	0.371	0.9	1.623	2.27	2.459	2.719	2.827	2.832	2.819	2.886	2.785	2.69
4132	Female	SL1	Whole Genome Re-sequencing	Blood	SRA	PRJNA907501	0.0566	0.359	1.018	1.748	2.509	2.65	2.831	2.965	2.993	3.602	3.1	3.175	3.15
4133	Female	SL1	Whole Genome Re-sequencing	Blood	SRA	PRJNA907501	0.0639	0.349	0.974	1.762	2.644	3.852	3.1	3.06	3.05	2.979	2.98	2.913	3.02
4134	Female	SL1	Whole Genome Re-sequencing	Blood	SRA	PRJNA907501	0.0552	0.369	0.958	1.611	2.579	2.801	3.075	2.963	3.027	3.075	3	3.072	3.08
4135	NA	SL1	Whole Genome Re-sequencing	Blood	SRA	PRJNA907501	NA	NA	NA	NA	NA	NA	NA	NA	NA	NA	NA	NA	NA
4136	Female	SL1	Whole Genome Re-sequencing	Blood	SRA	PRJNA907501	0.0562	0.344	0.966	1.74	2.501	2.764	3.031	3.21	3.147	3.196	3.214	3.256	3.2
4137	Male	SL1	Whole Genome Re-sequencing	Blood	SRA	PRJNA907501	0.0578	0.383	1.085	1.906	2.826	3.037	3.521	3.485	3.512	3.42	3.504	3.384	3.41
4138	Male	SL1	Whole Genome Re-sequencing	Blood	SRA	PRJNA907501	0.0555	0.324	0.947	1.691	2.527	2.928	3.041	2.981	2.991	3.112	3.176	3.087	2.92
4139	Male	SL1	Whole Genome Re-sequencing	Blood	SRA	PRJNA907501	0.0594	0.329	0.968	1.824	2.626	3.058	3.223	3.331	3.288	3.391	3.256	3.264	3.19
4140	Male	SL1	Whole Genome Re-sequencing	Blood	SRA	PRJNA907501	0.0587	0.372	1.045	1.983	2.782	3.169	3.406	3.445	3.356	3.272	3.066	3.061	3.01
4142	Male	SL1	Whole Genome Re-sequencing	Blood	SRA	PRJNA907501	0.0547	0.356	1.074	1.983	2.848	3.184	3.392	3.412	3.423	3.39	3.369	3.186	3.19
4143	Female	SL1	Whole Genome Re-sequencing	Blood	SRA	PRJNA907501	0.0589	0.37	0.991	1.828	2.499	2.72	2.905	2.93	2.878	2.76	2.865	2.851	2.6
4144	Female	SL1	Whole Genome Re-sequencing	Blood	SRA	PRJNA907501	0.0578	0.39	1.071	1.948	2.986	3.156	3.351	3.275	3.258	3.326	3.168	3.132	3.1
4145	Male	SL1	Whole Genome Re-sequencing	Blood	SRA	PRJNA907501	0.0552	0.377	1.082	1.935	2.768	3.341	3.511	3.651	3.696	3.412	3.577	3.526	3.73
4146	Male	SL1	Whole Genome Re-sequencing	Blood	SRA	PRJNA907501	0.0545	0.404	1.158	2.115	3.19	3.336	3.517	3.582	3.418	3.309	3.33	3.232	3.02
4147	Male	SL1	Whole Genome Re-sequencing	Blood	SRA	PRJNA907501	0.0541	0.337	0.95	1.787	2.569	3.002	3.225	3.526	3.284	3.116	3.073	2.949	2.8
4148	Male	SL1	Whole Genome Re-sequencing	Blood	SRA	PRJNA907501	0.0583	0.372	0.964	1.739	2.512	2.786	2.96	2.995	2.824	2.855	2.795	2.729	2.74
4149	Male	SL1	Whole Genome Re-sequencing	Blood	SRA	PRJNA907501	0.0555	0.423	1.087	1.8	2.559	2.74	2.78	2.965	2.932	2.834	2.753	2.699	2.75
4150	Male	SL1	Whole Genome Re-sequencing	Blood	SRA	PRJNA907501	0.0556	0.367	0.985	1.674	2.62	3.011	3.332	3.26	3.197	3.133	3.184	3.192	3.1
4151	Male	SL1	Whole Genome Re-sequencing	Blood	SRA	PRJNA907501	0.0601	0.397	1.148	2.115	3.046	3.329	3.65	3.825	3.776	3.65	3.668	3.613	3.5
4152	Male	SL1	Whole Genome Re-sequencing	Blood	SRA	PRJNA907501	0.0587	0.425	1.024	1.776	2.486	2.88	3.147	3.299	3.119	3.284	3.117	2.915	2.85
4153	Female	SL1	Whole Genome Re-sequencing	Blood	SRA	PRJNA907501	0.0618	0.344	0.989	1.856	2.621	3.027	3.199	3.282	3.16	3.139	3.158	3.166	3.08
4154	Female	SL1	Whole Genome Re-sequencing	Blood	SRA	PRJNA907501	0.0527	0.194	0.701	1.473	2.281	2.87	3.09	3.241	3.134	3.152	3.179	3.172	2.86
4158	Female	SL1	Whole Genome Re-sequencing	Blood	SRA	PRJNA907501	0.0562	0.391	1.004	1.773	2.602	2.952	3.114	3.209	3.163	3.048	2.918	2.991	2.94
4159	Female	SL1	Whole Genome Re-sequencing	Blood	SRA	PRJNA907501	0.0539	0.312	0.873	1.472	2.198	2.582	2.677	2.928	2.835	2.74	2.816	2.808	2.87
4160	Female	SL1	Whole Genome Re-sequencing	Blood	SRA	PRJNA907501	0.0499	0.332	0.868	1.533	2.262	2.716	2.869	2.92	2.926	2.247	2.959	3.037	2.88
4161	Female	SL1	Whole Genome Re-sequencing	Blood	SRA	PRJNA907501	0.0508	0.353	0.916	1.681	2.37	2.57	2.592	2.571	2.483	2.647	2.653	2.713	2.68
4164	Female	SL1	Whole Genome Re-sequencing	Blood	SRA	PRJNA907501	0.0538	0.372	1.023	1.752	2.583	2.828	3.05	3.115	2.946	2.918	2.905	2.931	2.53
4165	Female	SL1	Whole Genome Re-sequencing	Blood	SRA	PRJNA907501	0.0623	0.313	0.862	1.568	2.277	2.713	2.902	2.972	2.978	2.926	2.958	2.966	2.9
4166	Female	SL1	Whole Genome Re-sequencing	Blood	SRA	PRJNA907501	0.0592	0.296	0.886	1.473	2.049	2.612	3.022	3.147	2.931	3.118	3.062	3.034	2.94
4167	Female	SL2	Whole Genome Re-sequencing	Blood	SRA	PRJNA907501	0.0495	0.344	0.929	1.627	1.873	1.835	2.281	2.348	2.275	2.299	2.304	2.396	2.54
4168	Female	SL2	Whole Genome Re-sequencing	Blood	SRA	PRJNA907501	0.0593	0.376	0.996	1.718	2.345	2.653	2.707	2.681	2.62	2.585	2.558	2.667	2.63
4169	Female	SL1	Whole Genome Re-sequencing	Blood	SRA	PRJNA907501	0.0512	0.364	1.083	1.891	2.645	3.005	3.103	3.134	3.246	3.326	3.246	3.287	3.24
4170	Female	SL1	Whole Genome Re-sequencing	Blood	SRA	PRJNA907501	0.0556	0.393	1.072	2.03	2.814	2.906	3.101	3.614	3.013	2.915	2.889	2.777	2.93
4171	Female	SL1	Whole Genome Re-sequencing	Blood	SRA	PRJNA907501	0.0559	0.363	0.962	1.694	2.418	2.942	3.162	3.218	3.202	3.266	3.14	3.066	3.07
4172	Female	SL1	Whole Genome Re-sequencing	Blood	SRA	PRJNA907501	0.0615	0.327	0.968	1.774	2.425	2.828	2.942	3.13	2.891	2.972	2.952	2.893	2.85
4173	Female	SL1	Whole Genome Re-sequencing	Blood	SRA	PRJNA907501	0.0561	0.331	0.905	1.646	2.331	2.703	2.94	2.934	2.948	3.01	3.032	3.068	2.91
4174	Female	SL1	Whole Genome Re-sequencing	Blood	SRA	PRJNA907501	0.0582	0.364	1.001	1.826	2.643	2.871	3.32	3.077	3.049	2.978	2.959	3	2.91
4175	NA	SL1	Whole Genome Re-sequencing	Blood	SRA	PRJNA907501	NA	NA	NA	NA	NA	NA	NA	NA	NA	NA	NA	NA	NA
4176	Female	SL1	Whole Genome Re-sequencing	Blood	SRA	PRJNA907501	0.0599	0.314	0.99	1.782	2.649	2.954	3.146	3.142	3.153	3.132	3.116	3.257	3.22
4177	Female	SL1	Whole Genome Re-sequencing	Blood	SRA	PRJNA907501	0.0556	0.341	0.908	1.696	2.473	2.792	3.074	3.084	3.17	3.1	3.106	3.069	2.88
4178	Female	SL1	Whole Genome Re-sequencing	Blood	SRA	PRJNA907501	0.0668	0.362	0.952	1.74	2.541	2.92	2.989	3.145	2.823	2.797	2.804	2.818	2.69
4179	Female	SL1	Whole Genome Re-sequencing	Blood	SRA	PRJNA907501	0.0619	0.362	0.936	1.646	2.464	2.799	3.022	2.987	2.94	3.021	2.961	2.9	2.83
4180	Female	SL1	Whole Genome Re-sequencing	Blood	SRA	PRJNA907501	0.0566	0.364	0.926	1.71	2.542	2.675	2.894	2.845	2.891	2.639	2.783	2.705	2.71
4182	Female	SL1	Whole Genome Re-sequencing	Blood	SRA	PRJNA907501	0.054	0.365	0.992	1.762	2.411	2.624	2.862	2.982	2.928	3.08	2.942	2.962	2.81
4184	Female	SL1	Whole Genome Re-sequencing	Blood	SRA	PRJNA907501	0.0576	0.33	0.922	1.738	2.443	2.729	2.973	2.997	3.004	2.964	2.898	2.978	2.87
4185	Female	SL1	Whole Genome Re-sequencing	Blood	SRA	PRJNA907501	0.065	0.435	1.156	2.113	2.921	3.192	2.896	3.425	3.223	3.264	3.248	3.347	3.24
4186	Female	SL1	Whole Genome Re-sequencing	Blood	SRA	PRJNA907501	0.0552	NA	0.99	1.81	2.438	2.681	2.745	2.734	2.769	2.837	2.833	2.837	2.65
4187	Female	SL1	Whole Genome Re-sequencing	Blood	SRA	PRJNA907501	0.0569	0.359	0.927	1.779	2.532	2.826	3.013	3.059	3.205	3.254	3.209	3.271	3.26
4188	Female	SL1	Whole Genome Re-sequencing	Blood	SRA	PRJNA907501	0.0566	0.327	0.901	1.619	2.043	1.748	2.127	2.06	2.216	2.272	2.391	2.5	2.5
4189	Female	SL1	Whole Genome Re-sequencing	Blood	SRA	PRJNA907501	0.059	0.32	0.847	1.287	1.94	2.249	2.505	2.586	2.538	2.597	2.605	2.697	2.59
4190	Female	SL1	Whole Genome Re-sequencing	Blood	SRA	PRJNA907501	0.0542	0.308	0.889	1.683	2.469	2.876	2.955	2.888	2.902	2.923	2.83	2.903	2.81
4191	Female	SL1	Whole Genome Re-sequencing	Blood	SRA	PRJNA907501	0.0596	0.367	1.06	1.78	2.46	2.691	3.303	2.903	2.824	2.912	2.897	2.963	3.02
4193	Female	SL1	Whole Genome Re-sequencing	Blood	SRA	PRJNA907501	0.0591	0.394	1.018	1.755	2.471	2.592	2.72	2.782	2.747	2.759	2.735	2.738	2.71
4194	Female	SL1	Whole Genome Re-sequencing	Blood	SRA	PRJNA907501	0.0589	0.354	0.953	1.68	2.446	2.794	3.061	3.166	3.133	3.227	3.058	3.104	3.07
4196	Female	SL1	Whole Genome Re-sequencing	Blood	SRA	PRJNA907501	0.0535	0.317	0.85	1.567	2.146	2.054	2.417	2.493	2.487	2.363	2.443	2.481	2.53
4197	Female	SL1	Whole Genome Re-sequencing	Blood	SRA	PRJNA907501	0.0614	0.291	0.869	1.712	2.553	2.734	3.051	3.015	2.994	2.932	2.99	2.887	2.8
4198	Female	SL1	Whole Genome Re-sequencing	Blood	SRA	PRJNA907501	0.0612	0.345	0.962	1.728	2.416	2.783	2.904	3.024	3.078	2.954	2.932	2.933	2.9
4199	Female	SL1	Whole Genome Re-sequencing	Blood	SRA	PRJNA907501	0.0499	0.338	1.001	1.847	2.592	2.992	3.16	3.3	3.395	3.302	3.253	3.297	3.28
4200	Female	SL1	Whole Genome Re-sequencing	Blood	SRA	PRJNA907501	0.0535	0.317	0.933	1.649	2.477	2.365	2.714	2.787	2.845	2.837	2.836	2.858	3.87
4201	Female	SL1	Whole Genome Re-sequencing	Blood	SRA	PRJNA907501	0.0583	0.354	0.901	1.565	2.21	2.426	2.71	2.575	2.493	2.515	2.431	2.412	2.43
4202	Female	SL1	Whole Genome Re-sequencing	Blood	SRA	PRJNA907501	0.0542	0.326	0.906	1.731	2.593	3.142	3.282	3.39	3.294	3.31	3.36	3.25	3.15
4203	Female	SL1	Whole Genome Re-sequencing	Blood	SRA	PRJNA907501	0.0554	0.362	0.941	1.581	2.441	2.871	3.271	3.175	3.211	3.144	3.132	3.116	3.03
4204	Female	SL1	Whole Genome Re-sequencing	Blood	SRA	PRJNA907501	0.0521	0.33	0.931	1.64	2.35	2.663	2.806	2.924	3.082	2.985	2.974	3.003	2.87
4205	Female	SL1	Whole Genome Re-sequencing	Blood	SRA	PRJNA907501	0.0628	0.345	0.952	1.781	2.664	2.958	3.367	3.3	3.1	3.023	3.083	3.146	3.16
4206	Female	SL1	Whole Genome Re-sequencing	Blood	SRA	PRJNA907501	0.0645	0.407	1.114	1.715	2.56	3.132	3.419	3.445	3.308	3.306	3.295	3.342	3.17
4208	Female	SL1	Whole Genome Re-sequencing	Blood	SRA	PRJNA907501	0.0678	0.375	0.999	1.83	2.532	2.808	2.92	2.846	2.698	2.54	2.454	2.421	2.64
4209	Female	SL1	Whole Genome Re-sequencing	Blood	SRA	PRJNA907501	0.0543	0.301	0.872	1.554	2.218	2.55	2.603	2.734	2.605	2.62	2.557	2.465	2.29
4210	Female	SL1	Whole Genome Re-sequencing	Blood	SRA	PRJNA907501	0.0546	0.364	0.965	1.64	2.399	2.782	2.812	2.936	2.971	2.942	2.892	2.815	2.78
4211	Female	SL1	Whole Genome Re-sequencing	Blood	SRA	PRJNA907501	0.055	0.363	0.984	1.678	2.357	2.586	2.76	2.77	2.855	2.969	2.871	2.885	2.76
4212	Female	SL1	Whole Genome Re-sequencing	Blood	SRA	PRJNA907501	0.0591	0.356	0.942	1.75	2.426	2.823	2.903	2.979	2.844	2.899	2.86	2.832	2.81
4213	Female	SL1	Whole Genome Re-sequencing	Blood	SRA	PRJNA907501	0.0529	0.353	0.889	1.715	2.789	3.274	3.671	3.599	3.586	3.437	3.344	3.289	3.23
4215	Female	SL1	Whole Genome Re-sequencing	Blood	SRA	PRJNA907501	0.0578	0.349	1.005	1.959	2.673	3.009	3.132	3.236	3.173	3.141	3.248	3.186	3.24
4216	Female	SL1	Whole Genome Re-sequencing	Blood	SRA	PRJNA907501	0.0583	0.235	0.568	1.182	2.064	2.584	2.944	2.795	2.344	2.173	2.11	2.068	1.99
4217	Female	SL1	Whole Genome Re-sequencing	Blood	SRA	PRJNA907501	0.0636	0.401	1.091	1.978	2.691	3.004	3.228	3.42	3.325	3.407	3.253	3.24	3.26
4218	Female	SL1	Whole Genome Re-sequencing	Blood	SRA	PRJNA907501	0.0556	0.376	1.077	1.928	2.774	3.002	3.26	3.326	3.257	3.112	3.151	3.141	3.06
4220	Female	SL1	Whole Genome Re-sequencing	Blood	SRA	PRJNA907501	0.0655	0.386	1.086	1.935	2.606	3.086	3.23	3.332	3.264	3.24	3.188	3.194	3.08
4222	Female	SL1	Whole Genome Re-sequencing	Blood	SRA	PRJNA907501	0.0541	0.325	0.961	1.701	2.528	2.747	2.931	2.902	2.887	2.832	2.802	3.001	2.92
4224	Female	SL1	Whole Genome Re-sequencing	Blood	SRA	PRJNA907501	0.0615	0.332	0.964	1.708	2.469	2.693	2.885	2.843	2.874	2.626	2.597	2.538	2.58
4225	Female	SL2	Whole Genome Re-sequencing	Blood	SRA	PRJNA907501	0.0555	0.392	1.011	1.727	2.423	2.725	2.822	2.767	2.784	2.813	2.805	2.934	2.76
4226	Female	SL2	Whole Genome Re-sequencing	Blood	SRA	PRJNA907501	0.0544	0.28	0.87	1.559	2.242	2.492	2.653	2.643	2.684	2.701	2.647	2.675	2.69
4227	Female	SL2	Whole Genome Re-sequencing	Blood	SRA	PRJNA907501	0.0556	0.302	0.86	1.601	2.372	2.735	2.85	2.795	2.887	2.903	2.866	2.903	3.82
4228	Female	SL2	Whole Genome Re-sequencing	Blood	SRA	PRJNA907501	0.0579	0.331	0.913	1.61	2.277	2.543	2.66	2.649	2.691	2.732	2.682	2.728	2.59
4229	Female	SL2	Whole Genome Re-sequencing	Blood	SRA	PRJNA907501	0.0598	0.366	0.965	1.717	2.594	2.892	3	3.054	2.596	2.894	2.91	2.851	2.89
4230	Female	SL2	Whole Genome Re-sequencing	Blood	SRA	PRJNA907501	0.0575	0.381	1.015	1.843	2.688	3.111	3.45	3.416	3.362	2.294	3.289	3.325	3.42
4231	Female	SL2	Whole Genome Re-sequencing	Blood	SRA	PRJNA907501	0.0541	0.367	1.008	1.795	2.6	2.891	3.12	3.11	3.14	3.191	3.164	3.162	3.18
4232	Female	SL2	Whole Genome Re-sequencing	Blood	SRA	PRJNA907501	0.0639	0.365	0.998	1.786	2.718	3.067	3.229	3.105	3.256	3.244	3.179	3.096	3.1
4233	Female	SL2	Whole Genome Re-sequencing	Blood	SRA	PRJNA907501	0.0563	0.353	0.952	1.764	2.494	2.808	2.973	3.109	3.024	2.97	2.973	2.747	2.78
4234	Female	SL2	Whole Genome Re-sequencing	Blood	SRA	PRJNA907501	0.0581	0.39	0.936	1.633	2.383	2.703	2.842	2.776	2.873	2.877	2.854	2.846	2.73
4235	Female	SL2	Whole Genome Re-sequencing	Blood	SRA	PRJNA907501	0.0574	0.384	0.964	1.628	2.355	2.597	2.718	2.714	2.844	2.808	2.8	2.841	2.71
4236	Female	SL2	Whole Genome Re-sequencing	Blood	SRA	PRJNA907501	0.0574	0.356	0.974	1.769	2.584	2.92	3.128	3.041	3.033	2.888	2.858	2.792	2.67
4237	Female	SL2	Whole Genome Re-sequencing	Blood	SRA	PRJNA907501	0.0598	NA	0.809	1.477	2.229	2.524	2.83	3.852	2.87	2.876	2.822	2.749	2.66
4238	Female	SL2	Whole Genome Re-sequencing	Blood	SRA	PRJNA907501	0.0603	0.359	0.927	1.522	2.138	2.464	2.5	2.557	2.459	2.438	2.418	2.399	2.43
4239	Female	SL2	Whole Genome Re-sequencing	Blood	SRA	PRJNA907501	0.0527	0.293	0.847	1.587	2.35	2.709	2.885	2.826	2.951	2.904	2.813	2.844	2.75
4240	Female	SL2	Whole Genome Re-sequencing	Blood	SRA	PRJNA907501	0.0576	0.371	0.985	1.699	NA	2.942	3.15	3.132	3.092	NA	2.973	3.03	2.97
4241	Female	SL2	Whole Genome Re-sequencing	Blood	SRA	PRJNA907501	0.0551	0.341	0.925	1.642	2.353	2.599	2.764	2.507	2.606	2.654	2.631	2.67	2.77
4242	Female	SL2	Whole Genome Re-sequencing	Blood	SRA	PRJNA907501	0.0559	0.233	0.795	1.511	2.143	2.545	2.66	2.529	2.745	2.803	2.739	2.76	2.76
4243	Male	SL2	Whole Genome Re-sequencing	Blood	SRA	PRJNA907501	0.0581	0.386	1.08	1.913	2.777	3.11	3.484	3.493	3.471	3.37	3.363	3.275	3.37
4245	Female	SL2	Whole Genome Re-sequencing	Blood	SRA	PRJNA907501	0.0609	0.346	0.973	1.817	2.667	2.885	2.976	2.878	2.97	2.93	2.956	2.889	2.85
4246	Male	SL2	Whole Genome Re-sequencing	Blood	SRA	PRJNA907501	0.0541	0.359	0.99	1.426	2.127	2.663	2.762	2.907	2.861	2.829	2.9	2.731	2.75
4247	Female	SL2	Whole Genome Re-sequencing	Blood	SRA	PRJNA907501	0.0534	0.345	0.997	1.845	2.511	2.682	2.818	2.902	2.794	2.743	2.713	2.7	2.57
4248	Male	SL2	Whole Genome Re-sequencing	Blood	SRA	PRJNA907501	0.0642	0.413	1.066	1.803	2.507	2.885	3.043	2.991	2.933	2.815	2.833	2.846	2.89
4249	Female	SL2	Whole Genome Re-sequencing	Blood	SRA	PRJNA907501	0.0496	0.314	0.957	1.762	2.452	2.886	2.972	2.871	2.981	2.991	3.011	2.868	2.91
4250	Female	SL2	Whole Genome Re-sequencing	Blood	SRA	PRJNA907501	0.0578	0.34	1.002	1.8	2.539	2.829	2.85	2.75	2.565	2.721	2.78	2.774	2.67
4251	Female	SL2	Whole Genome Re-sequencing	Blood	SRA	PRJNA907501	0.0616	0.367	1.033	1.845	2.668	2.902	2.949	2.893	2.888	2.808	2.867	2.942	3.03
4252	Female	SL2	Whole Genome Re-sequencing	Blood	SRA	PRJNA907501	0.0506	0.421	1.111	1.922	2.683	3.012	3.075	3.091	3.085	3.034	3.027	3.039	3.06
4253	Female	SL2	Whole Genome Re-sequencing	Blood	SRA	PRJNA907501	0.059	0.416	1.074	1.751	2.382	2.597	2.6	2.672	2.755	2.753	2.7	2.741	2.72
4255	Female	SL2	Whole Genome Re-sequencing	Blood	SRA	PRJNA907501	0.0521	0.363	1.017	1.705	2.493	2.797	2.897	2.917	2.916	2.856	2.77	2.906	2.96
4256	Female	SL2	Whole Genome Re-sequencing	Blood	SRA	PRJNA907501	0.0584	0.375	1.082	1.877	2.598	2.825	2.935	3.01	3.076	3.07	3.041	3.008	3.07
4257	Male	SL2	Whole Genome Re-sequencing	Blood	SRA	PRJNA907501	0.0557	0.339	0.994	1.769	2.637	2.916	3.082	3.035	2.835	2.914	2.974	2.937	2.9
4258	Male	SL2	Whole Genome Re-sequencing	Blood	SRA	PRJNA907501	0.0529	0.338	0.991	1.751	2.471	2.851	2.993	3.035	2.901	2.773	3.048	2.843	2.74
4259	Male	SL2	Whole Genome Re-sequencing	Blood	SRA	PRJNA907501	0.0506	0.297	0.816	1.37	1.968	2.546	2.893	2.832	2.887	2.881	2.831	2.727	2.69
4260	Male	SL2	Whole Genome Re-sequencing	Blood	SRA	PRJNA907501	0.0582	0.419	1.158	2.114	2.924	3.241	3.398	3.3	3.251	3.229	3.091	3.053	2.98
4261	Male	SL2	Whole Genome Re-sequencing	Blood	SRA	PRJNA907501	0.0597	0.346	0.993	1.769	2.486	2.927	3.089	3.135	3.077	3.012	2.965	3.009	2.84
4262	Female	SL2	Whole Genome Re-sequencing	Blood	SRA	PRJNA907501	0.0567	0.354	0.977	1.711	2.553	2.82	2.939	2.889	2.843	2.83	2.848	2.906	2.89
4263	Male	SL2	Whole Genome Re-sequencing	Blood	SRA	PRJNA907501	0.057	0.405	1.145	1.946	2.789	2.999	3.2	3.154	3.179	3.03	3.056	2.993	3.04
4264	Female	SL2	Whole Genome Re-sequencing	Blood	SRA	PRJNA907501	0.0563	0.31	0.874	1.565	2.288	2.537	2.637	2.481	2.439	2.374	2.308	2.323	2.08
4265	Female	SL2	Whole Genome Re-sequencing	Blood	SRA	PRJNA907501	0.0556	0.314	0.907	1.698	2.594	2.927	3.04	2.999	2.88	2.964	2.995	3.077	3
4266	Female	SL2	Whole Genome Re-sequencing	Blood	SRA	PRJNA907501	0.0631	0.401	1.035	1.742	2.529	2.86	2.994	3.011	3.097	3.093	3.065	3.12	2.71
4267	Female	SL2	Whole Genome Re-sequencing	Blood	SRA	PRJNA907501	0.0597	0.371	0.943	1.618	2.399	2.615	2.72	2.794	2.706	2.692	2.692	2.745	2.68
4268	Female	SL2	Whole Genome Re-sequencing	Blood	SRA	PRJNA907501	0.0551	0.355	0.907	1.586	2.341	2.726	2.972	2.899	2.996	2.93	2.867	2.844	2.54
4270	Female	SL2	Whole Genome Re-sequencing	Blood	SRA	PRJNA907501	0.0629	0.402	1.101	1.863	2.576	2.801	2.962	3.019	2.959	2.941	2.819	2.803	2.79
4271	Female	SL2	Whole Genome Re-sequencing	Blood	SRA	PRJNA907501	0.0524	0.329	0.88	1.626	2.434	2.752	2.901	2.927	2.948	2.818	2.888	2.888	2.9
4272	Female	SL2	Whole Genome Re-sequencing	Blood	SRA	PRJNA907501	0.0577	0.394	1.031	1.81	2.635	2.835	3.1	2.424	1.957	2.137	2.276	2.154	2.17
4274	Female	SL2	Whole Genome Re-sequencing	Blood	SRA	PRJNA907501	0.059	0.397	1.044	1.74	2.526	2.908	3.02	2.851	3.02	3.018	2.986	3.04	2.96
4275	Male	SL2	Whole Genome Re-sequencing	Blood	SRA	PRJNA907501	0.0508	0.357	0.975	1.696	2.448	2.751	2.714	2.731	2.721	2.662	2.47	2.521	2.38
4276	Female	SL2	Whole Genome Re-sequencing	Blood	SRA	PRJNA907501	0.0508	0.33	0.857	1.516	2.227	2.576	2.76	2.808	2.691	2.669	2.586	2.588	2.58
4277	Male	SL2	Whole Genome Re-sequencing	Blood	SRA	PRJNA907501	0.0524	0.277	0.884	1.616	2.368	2.772	2.84	2.754	2.749	2.739	2.727	2.776	2.07
4278	Female	SL2	Whole Genome Re-sequencing	Blood	SRA	PRJNA907501	0.0526	0.377	0.908	1.622	2.197	1.653	1.944	1.884	1.966	1.945	1.906	1.868	1.85
4279	Female	SL2	Whole Genome Re-sequencing	Blood	SRA	PRJNA907501	0.0514	0.357	0.964	1.714	2.379	2.678	2.613	2.514	2.658	2.712	2.681	2.681	2.69
4280	Male	SL2	Whole Genome Re-sequencing	Blood	SRA	PRJNA907501	0.065	0.422	1.132	1.98	2.713	2.985	3.172	3.112	3.158	3.025	2.977	2.902	2.8
4282	Female	SL2	Whole Genome Re-sequencing	Blood	SRA	PRJNA907501	0.0486	0.346	0.896	1.6	2.256	2.592	2.706	2.696	2.603	2.543	2.468	2.509	2.53
4283	Male	SL2	Whole Genome Re-sequencing	Blood	SRA	PRJNA907501	0.0578	0.379	1.071	1.849	2.584	2.998	3.189	3.44	3.327	3.006	3.263	3.177	3.08
4285	Male	SL2	Whole Genome Re-sequencing	Blood	SRA	PRJNA907501	0.0458	0.325	1.006	1.805	2.573	3.048	3.222	3.143	3.175	3.24	3.198	3.109	3.03
4286	Male	SL2	Whole Genome Re-sequencing	Blood	SRA	PRJNA907501	0.0561	0.374	0.962	1.738	2.531	2.783	3.053	3.011	2.726	2.763	2.746	2.723	3.69
4287	Female	SL2	Whole Genome Re-sequencing	Blood	SRA	PRJNA907501	0.0549	0.343	0.939	1.667	2.321	2.414	2.503	2.421	2.373	2.397	2.33	2.314	2.72
4288	Male	SL2	Whole Genome Re-sequencing	Blood	SRA	PRJNA907501	0.0591	0.342	0.952	1.614	2.357	2.672	2.8	2.793	2.423	2.682	2.556	2.587	2.4
4290	Male	SL2	Whole Genome Re-sequencing	Blood	SRA	PRJNA907501	0.0544	0.361	1.053	1.833	2.731	3.233	3.675	3.585	3.465	3.435	3.557	3.44	3.55
4291	Male	SL2	Whole Genome Re-sequencing	Blood	SRA	PRJNA907501	0.0564	0.388	1.061	1.858	2.662	3.052	3.151	3.099	3.097	3.06	2.956	2.83	3.75
4293	Male	SL2	Whole Genome Re-sequencing	Blood	SRA	PRJNA907501	0.0563	0.38	1.091	1.935	2.709	3.053	3.199	3.284	3.357	3.355	3.292	3.088	2.97
4294	Female	SL2	Whole Genome Re-sequencing	Blood	SRA	PRJNA907501	0.0481	0.344	0.941	1.622	2.293	2.467	2.501	2.395	2.382	2.352	2.315	2.292	2.76
4295	Male	SL2	Whole Genome Re-sequencing	Blood	SRA	PRJNA907501	0.0544	0.38	1.024	1.765	2.605	2.904	3.133	3.027	3.039	3.006	2.949	2.871	2.93
4296	Male	SL2	Whole Genome Re-sequencing	Blood	SRA	PRJNA907501	0.0595	0.364	0.985	1.654	2.383	2.935	3.232	3.197	3.141	3.197	3.238	3.171	2.98
4297	Male	SL2	Whole Genome Re-sequencing	Blood	SRA	PRJNA907501	0.0543	0.326	0.893	1.632	2.396	2.794	2.81	2.872	2.898	2.758	2.737	2.77	2.83
4298	Male	SL2	Whole Genome Re-sequencing	Blood	SRA	PRJNA907501	0.0621	0.359	1.088	1.924	2.721	3.294	3.512	3.536	3.518	3.549	3.536	3.468	3.71
4299	Male	SL2	Whole Genome Re-sequencing	Blood	SRA	PRJNA907501	0.0568	0.361	0.963	1.644	2.2	2.315	2.39	2.447	2.598	2.634	2.584	2.48	2.53
4300	Male	SL2	Whole Genome Re-sequencing	Blood	SRA	PRJNA907501	0.0556	0.391	1.097	1.972	2.619	3.066	3.315	3.54	3.509	3.418	3.459	3.436	3.44
4301	Male	SL2	Whole Genome Re-sequencing	Blood	SRA	PRJNA907501	0.0522	0.329	0.921	1.628	2.379	2.672	2.713	2.729	2.764	2.802	2.719	2.748	2.71
4302	Male	SL2	Whole Genome Re-sequencing	Blood	SRA	PRJNA907501	0.0536	0.377	1.028	1.759	2.537	2.772	2.944	3.064	3.071	3.051	2.991	3.069	3.02
4303	Male	SL2	Whole Genome Re-sequencing	Blood	SRA	PRJNA907501	0.0625	0.37	0.976	1.673	2.482	2.949	3.195	3.168	3.232	3.142	3.234	3.175	3.19
4304	Male	SL2	Whole Genome Re-sequencing	Blood	SRA	PRJNA907501	0.0551	0.39	1.011	1.799	2.48	2.827	2.982	2.876	2.898	2.843	2.802	2.698	2.58
4305	NA	SL5	Whole Genome Re-sequencing	Blood	SRA	PRJNA907501	NA	NA	NA	NA	NA	NA	NA	NA	NA	NA	NA	NA	NA
4306	Male	SL5	Whole Genome Re-sequencing	Blood	SRA	PRJNA907501	0.0642	0.359	0.946	1.647	2.317	2.834	3.104	3.29	3.103	3.13	3.244	3.294	3.39
4307	Male	SL5	Whole Genome Re-sequencing	Blood	SRA	PRJNA907501	0.0526	0.302	0.948	1.748	2.566	2.972	3.247	3.241	3.131	3.132	3.046	2.997	2.94
4309	Male	SL5	Whole Genome Re-sequencing	Blood	SRA	PRJNA907501	0.0503	0.349	0.983	1.764	2.398	2.795	2.895	3.121	3.069	3.173	3.092	2.932	2.84
4310	Male	SL5	Whole Genome Re-sequencing	Blood	SRA	PRJNA907501	0.0528	0.278	0.793	1.531	2.495	2.851	3.387	2.971	3.059	3.019	3.182	3.014	3.04
4311	Male	SL5	Whole Genome Re-sequencing	Blood	SRA	PRJNA907501	0.0532	0.284	0.862	1.635	2.418	2.769	3.078	3.086	3.132	3.16	3.086	3.107	2.87
4312	Male	SL5	Whole Genome Re-sequencing	Blood	SRA	PRJNA907501	0.0466	0.294	0.852	1.57	2.278	2.653	2.796	3.012	2.941	2.904	2.93	2.93	2.84
4314	Male	SL5	Whole Genome Re-sequencing	Blood	SRA	PRJNA907501	0.0523	0.28	0.803	1.638	2.413	2.888	3.069	3.052	3.083	3.065	3.051	3.034	3.88
4316	Male	SL5	Whole Genome Re-sequencing	Blood	SRA	PRJNA907501	0.0517	0.327	0.88	1.591	2.467	2.738	3.136	3.339	3.211	3.203	3.259	3.329	3.09
4317	Male	SL5	Whole Genome Re-sequencing	Blood	SRA	PRJNA907501	0.0516	0.276	0.791	NA	2.126	2.616	2.941	3.105	2.926	2.85	2.813	2.95	2.77
4318	Male	SL5	Whole Genome Re-sequencing	Blood	SRA	PRJNA907501	0.0537	0.29	0.844	1.633	2.389	4.004	3.297	3.611	3.521	3.649	3.637	3.83	3.78
4320	Male	SL5	Whole Genome Re-sequencing	Blood	SRA	PRJNA907501	0.0604	0.336	0.995	1.809	2.559	3.079	3.318	3.443	3.421	3.421	3.422	3.357	3.07
4321	Male	SL5	Whole Genome Re-sequencing	Blood	SRA	PRJNA907501	0.0438	0.272	0.751	1.459	2.18	2.69	2.934	3.103	2.991	3.038	3.007	2.903	2.84
4322	Male	SL5	Whole Genome Re-sequencing	Blood	SRA	PRJNA907501	0.0535	0.333	0.9	1.607	2.434	2.713	3.068	2.967	3.099	3.243	3.228	3.01	2.79
4323	Male	SL3	Whole Genome Re-sequencing	Blood	SRA	PRJNA907501	0.0643	0.353	0.955	1.779	2.655	3.134	3.461	3.729	3.617	3.599	3.505	3.438	3.42
4324	Female	SL3	Whole Genome Re-sequencing	Blood	SRA	PRJNA907501	0.0599	0.306	0.863	1.543	2.387	2.702	2.918	2.912	2.979	2.956	2.963	2.997	2.95
4325	Male	SL5	Whole Genome Re-sequencing	Blood	SRA	PRJNA907501	0.0539	0.354	0.991	1.704	2.268	2.548	2.663	2.67	2.684	2.717	2.586	2.549	2.36
4326	Male	SL5	Whole Genome Re-sequencing	Blood	SRA	PRJNA907501	0.0575	0.318	0.847	1.486	2.179	2.528	2.753	3.015	3.01	3.145	2.962	2.887	2.8
4327	Male	SL5	Whole Genome Re-sequencing	Blood	SRA	PRJNA907501	0.0499	0.338	0.793	1.39	2.048	2.382	2.689	2.711	2.597	2.613	2.562	2.515	2.51
4328	Female	SL3	Whole Genome Re-sequencing	Blood	SRA	PRJNA907501	0.0668	0.318	0.91	1.591	2.463	2.918	3.168	3.334	3.258	3.297	3.274	3.356	3.4
4330	Female	SL5	Whole Genome Re-sequencing	Blood	SRA	PRJNA907501	0.0524	0.272	0.765	1.421	2.187	2.575	2.781	2.919	2.939	2.911	2.867	2.988	2.91
4331	Female	SL5	Whole Genome Re-sequencing	Blood	SRA	PRJNA907501	0.0539	0.312	0.838	1.547	2.359	2.642	2.99	2.921	2.917	3.912	2.86	2.908	2.88
4332	Female	SL5	Whole Genome Re-sequencing	Blood	SRA	PRJNA907501	0.0496	0.325	0.838	1.594	2.275	2.487	2.571	2.451	2.405	2.457	2.458	2.395	2.37
4333	Female	SL5	Whole Genome Re-sequencing	Blood	SRA	PRJNA907501	0.0548	0.301	0.869	1.495	2.255	2.452	2.737	2.629	2.589	2.609	2.558	2.499	2.49
4334	Female	SL5	Whole Genome Re-sequencing	Blood	SRA	PRJNA907501	0.0562	0.354	0.878	1.523	2.243	2.456	3.677	2.083	2.097	2.28	2.396	2.411	2.31
4335	Female	SL5	Whole Genome Re-sequencing	Blood	SRA	PRJNA907501	0.051	0.327	0.939	1.622	2.186	2.474	2.554	2.667	2.67	2.669	2.618	2.582	2.53
4336	Female	SL3	Whole Genome Re-sequencing	Blood	SRA	PRJNA907501	0.0665	0.304	0.896	1.766	2.625	3.042	3.208	3.247	3.143	3.143	3.113	3.177	3.14
4337	Female	SL5	Whole Genome Re-sequencing	Blood	SRA	PRJNA907501	0.0525	0.318	0.897	1.616	2.295	2.638	2.65	2.783	2.624	2.657	2.584	2.597	2.56
4338	Female	SL5	Whole Genome Re-sequencing	Blood	SRA	PRJNA907501	0.0545	0.38	1.061	1.771	2.484	2.774	2.768	2.734	2.679	2.597	2.677	2.699	2.68
4339	Female	SL5	Whole Genome Re-sequencing	Blood	SRA	PRJNA907501	0.0498	0.335	0.919	1.697	2.458	2.834	3.018	3.128	3.127	3.228	3.196	3.154	3.18
4340	NA	SL5	Whole Genome Re-sequencing	Blood	SRA	PRJNA907501	NA	NA	NA	NA	NA	NA	NA	NA	NA	NA	NA	NA	NA
4342	Female	SL5	Whole Genome Re-sequencing	Blood	SRA	PRJNA907501	0.0602	0.3	0.715	1.361	2.02	2.41	2.578	2.528	2.585	2.553	2.49	2.509	2.44
4344	Female	SL5	Whole Genome Re-sequencing	Blood	SRA	PRJNA907501	0.0543	0.306	0.785	1.455	2.074	2.238	2.754	2.59	2.633	2.743	2.714	2.798	2.71
4345	Female	SL5	Whole Genome Re-sequencing	Blood	SRA	PRJNA907501	0.0525	0.343	0.878	1.598	2.327	2.617	2.733	2.755	2.672	2.759	2.752	2.903	2.71
4346	Female	SL5	Whole Genome Re-sequencing	Blood	SRA	PRJNA907501	0.0553	0.298	0.845	1.53	2.205	2.501	2.607	2.785	2.735	2.805	2.757	2.803	2.63
4347	Female	SL5	Whole Genome Re-sequencing	Blood	SRA	PRJNA907501	0.0483	0.179	0.518	1.075	1.78	2.124	2.185	2.152	2.184	2.185	2.177	2.23	2.19
4348	Female	SL5	Whole Genome Re-sequencing	Blood	SRA	PRJNA907501	0.0576	0.344	0.821	1.4	2.127	2.317	2.521	2.597	2.527	2.515	2.53	2.539	2.54
4349	Female	SL5	Whole Genome Re-sequencing	Blood	SRA	PRJNA907501	0.0484	0.274	0.905	1.685	2.525	2.724	2.398	3.041	2.888	2.992	2.964	2.991	2.89
4350	Female	SL5	Whole Genome Re-sequencing	Blood	SRA	PRJNA907501	0.0433	0.251	0.684	1.395	2.068	2.446	2.565	2.584	2.591	2.607	2.602	2.527	2.45
4351	Female	SL5	Whole Genome Re-sequencing	Blood	SRA	PRJNA907501	0.0479	0.306	0.843	1.48	2.167	2.487	2.916	2.75	2.751	2.732	2.68	2.702	2.65
4352	Female	SL5	Whole Genome Re-sequencing	Blood	SRA	PRJNA907501	0.0659	0.315	0.921	1.591	2.328	2.593	2.927	2.605	2.582	2.644	2.621	2.526	2.32
4353	Female	SL2	Whole Genome Re-sequencing	Blood	SRA	PRJNA907501	0.0514	0.318	0.913	1.653	2.246	2.65	2.63	2.58	2.557	2.472	2.456	2.377	2.32
4354	Female	SL2	Whole Genome Re-sequencing	Blood	SRA	PRJNA907501	0.0525	0.337	0.902	1.582	2.292	2.623	2.88	2.837	2.923	2.892	2.836	2.821	2.72
4355	Male	SL2	Whole Genome Re-sequencing	Blood	SRA	PRJNA907501	0.0528	0.264	0.825	1.614	2.364	2.781	2.996	2.901	2.936	3.089	3.113	2.999	3.19
4356	Male	SL2	Whole Genome Re-sequencing	Blood	SRA	PRJNA907501	0.0622	0.355	0.969	1.701	2.514	2.846	3.015	2.961	3.032	2.925	2.992	2.894	2.91
4357	Female	SL5	Whole Genome Re-sequencing	Blood	SRA	PRJNA907501	0.0496	0.33	0.929	1.652	2.27	2.526	2.635	2.714	2.644	2.688	2.736	2.753	2.72
4358	Male	SL2	Whole Genome Re-sequencing	Blood	SRA	PRJNA907501	0.055	0.403	1.114	1.958	2.97	3.342	3.503	3.385	3.425	3.418	3.418	3.403	3.59
4360	Male	SL2	Whole Genome Re-sequencing	Blood	SRA	PRJNA907501	0.0638	0.398	1.14	2.007	2.75	3.301	3.311	3.322	3.242	3.196	3.195	3.174	3.17
4361	Male	SL4	Whole Genome Re-sequencing	Blood	SRA	PRJNA907501	0.0667	0.398	1.12	1.862	2.704	3.02	3.205	3.321	3.179	3.147	3.027	3.015	2.84
4363	Female	SL4	Whole Genome Re-sequencing	Blood	SRA	PRJNA907501	0.0516	0.334	0.919	1.49	2.225	2.554	2.27	2.868	2.707	2.701	2.664	2.69	3.04
4364	Male	SL5	Whole Genome Re-sequencing	Blood	SRA	PRJNA907501	0.065	0.351	0.935	1.621	2.388	2.848	3.037	3.233	3.175	3.184	3.188	3.121	2.85
4365	Male	SL4	Whole Genome Re-sequencing	Blood	SRA	PRJNA907501	0.0583	0.332	0.965	1.77	2.688	3.457	3.58	3.73	3.528	3.363	3.578	3.503	3.39
4369	Female	SL4	Whole Genome Re-sequencing	Blood	SRA	PRJNA907501	0.0593	0.303	0.689	1.46	2.322	2.906	3.192	3.352	3.194	3.105	3.002	2.962	3.02
4370	Female	SL4	Whole Genome Re-sequencing	Blood	SRA	PRJNA907501	0.0667	0.332	0.901	1.68	2.319	2.791	2.936	3.062	2.979	2.993	3.024	3.073	2.96
4371	Male	SL4	Whole Genome Re-sequencing	Blood	SRA	PRJNA907501	0.0588	0.35	0.983	1.808	2.609	3.03	3.229	3.254	3.268	3.224	3.238	3.195	3.08
4372	Female	SL4	Whole Genome Re-sequencing	Blood	SRA	PRJNA907501	0.0612	0.305	0.751	1.07	1.656	2.544	2.944	3.176	3.161	3.156	3.2	3.261	3.13
4373	Male	SL4	Whole Genome Re-sequencing	Blood	SRA	PRJNA907501	0.0591	0.364	0.959	1.76	2.489	2.881	3.091	3.161	3.17	3.023	2.908	3.009	3.18
4374	Male	SL4	Whole Genome Re-sequencing	Blood	SRA	PRJNA907501	0.0605	0.338	1.032	1.863	2.835	2.31	3.475	3.667	3.163	3.209	3.389	3.332	3.33
4375	Female	SL4	Whole Genome Re-sequencing	Blood	SRA	PRJNA907501	0.0543	0.347	0.96	1.848	NA	2.944	3.212	3.242	3.145	3.121	3.066	3.038	3.01
4376	Female	SL4	Whole Genome Re-sequencing	Blood	SRA	PRJNA907501	0.0528	0.337	0.901	1.71	2.453	2.783	2.83	2.853	2.879	2.851	2.802	2.752	1.7
4383	Female	SL4	Whole Genome Re-sequencing	Blood	SRA	PRJNA907501	0	0	0	1.247	2.088	2.434	2.598	2.609	2.388	2.514	2.557	2.576	2.68
4395	Female	SL4	Whole Genome Re-sequencing	Blood	SRA	PRJNA907501	NA	0.34	0.871	1.513	2.152	2.362	2.452	2.457	2.451	2.449	2.486	2.491	2.45
4417	Male	SL2	Whole Genome Re-sequencing	Blood	SRA	PRJNA907501	0.0582	0.387	1.145	2.158	2.966	3.438	3.772	3.661	3.739	2.479	3.606	3.529	3.58
4418	Male	SL2	Whole Genome Re-sequencing	Blood	SRA	PRJNA907501	0.0582	0.38	1.085	1.916	2.656	NA	3.196	3.347	3.246	3.297	3.253	3.236	3.03
4419	Female	SL2	Whole Genome Re-sequencing	Blood	SRA	PRJNA907501	0.0592	0.403	1.001	1.792	2.61	2.852	2.882	3.065	3.118	3.094	2.994	3.076	2.86
4420	Female	SL2	Whole Genome Re-sequencing	Blood	SRA	PRJNA907501	0.0523	0.38	1.002	1.763	2.299	2.513	2.5	2.427	2.475	2.524	2.507	2.466	2.38
4421	Female	SL2	Whole Genome Re-sequencing	Blood	SRA	PRJNA907501	0.0559	0.407	1.087	1.834	2.535	2.759	2.889	3.046	2.955	2.835	2.731	2.755	2.72
4423	Female	SL2	Whole Genome Re-sequencing	Blood	SRA	PRJNA907501	0.055	0.349	0.94	1.645	2.24	2.58	2.536	2.668	2.705	2.559	2.527	2.658	2.68
4426	Male	SL2	Whole Genome Re-sequencing	Blood	SRA	PRJNA907501	0.0534	0.394	1.071	1.908	2.937	3.231	3.443	3.609	3.507	3.426	3.545	3.443	3.28
4431	Male	SL2	Whole Genome Re-sequencing	Blood	SRA	PRJNA907501	0.0536	0.36	1.022	1.851	2.674	2.121	3.295	3.398	3.37	3.332	3.338	3.368	3.58
4432	Male	SL2	Whole Genome Re-sequencing	Blood	SRA	PRJNA907501	NA	0.363	1.087	1.877	2.586	2.904	3.05	2.984	3.013	2.982	2.914	3.057	3.02
4441	Male	SL2	Whole Genome Re-sequencing	Blood	SRA	PRJNA907501	0.0487	0.297	0.908	1.642	2.502	2.864	2.983	3.218	3.264	3.2	3.343	3.401	3.38
4442	Female	SL2	Whole Genome Re-sequencing	Blood	SRA	PRJNA907501	0.0555	0.371	0.922	1.638	2.35	2.675	2.819	2.889	2.959	2.834	2.754	2.788	2.35
4554	NA	SL1	Whole Genome Re-sequencing	Blood	SRA	PRJNA907501	NA	NA	NA	NA	NA	NA	NA	NA	NA	NA	NA	NA	NA
4705	Female	SL1	Whole Genome Re-sequencing	Blood	SRA	PRJNA907501	0.0523	0.314	0.988	1.775	2.593	3.007	3.274	3.334	3.286	3.265	3.173	3.21	3.15
4709	Female	SL1	Whole Genome Re-sequencing	Blood	SRA	PRJNA907501	0.0609	0.383	0.851	1.251	1.965	2.516	2.79	2.711	2.7	2.612	2.659	2.653	2.69
4720	Male	SL1	Whole Genome Re-sequencing	Blood	SRA	PRJNA907501	0.056	0.339	0.982	1.832	2.77	3.027	3.367	3.301	3.24	3.253	3.24	3.17	3.42
4721	Male	SL1	Whole Genome Re-sequencing	Blood	SRA	PRJNA907501	0.0599	0.373	1.019	1.871	2.744	3.093	2.833	3.24	3.293	3.285	3.337	3.268	3.01
4722	Female	SL1	Whole Genome Re-sequencing	Blood	SRA	PRJNA907501	0.0524	0.346	0.935	1.796	2.481	2.981	3.124	3.254	3.251	3.329	3.229	3.219	3.15
4724	Male	SL5	Whole Genome Re-sequencing	Blood	SRA	PRJNA907501	0.0525	0.323	0.876	1.538	2.204	2.641	2.433	2.78	2.895	3.912	2.868	2.702	2.51
4725	Female	SL4	Whole Genome Re-sequencing	Blood	SRA	PRJNA907501	0.0529	0.186	0.68	1.434	2.212	2.457	2.755	2.889	2.801	2.794	2.594	2.46	2.41
4726	Male	SL1	Whole Genome Re-sequencing	Blood	SRA	PRJNA907501	0.0547	0.377	1.008	1.717	2.46	2.75	2.953	2.923	2.763	2.685	2.686	2.79	2.91
4727	Female	SL1	Whole Genome Re-sequencing	Blood	SRA	PRJNA907501	0.0561	0.347	0.945	1.593	2.462	2.733	2.165	2.991	2.979	2.971	3.029	3.025	2.87
4728	Female	SL1	Whole Genome Re-sequencing	Blood	SRA	PRJNA907501	0.0581	0.35	0.919	1.651	2.376	3.596	2.893	2.628	2.829	2.794	2.854	2.802	2.77
4729	Female	SL2	Whole Genome Re-sequencing	Blood	SRA	PRJNA907501	0.0546	0.409	1.106	1.89	2.712	3.001	3.192	3.186	3.164	3.229	3.115	3.237	3.25
4730	Female	SL2	Whole Genome Re-sequencing	Blood	SRA	PRJNA907501	0.0551	0.332	0.974	1.763	2.585	2.972	3.105	3.218	3.221	3.062	2.894	3.093	3
4731	Female	SL2	Whole Genome Re-sequencing	Blood	SRA	PRJNA907501	0.0538	0.374	1.058	1.861	2.642	2.956	2.923	2.912	2.907	2.947	2.824	2.808	2.85
4732	Male	SL1	Whole Genome Re-sequencing	Blood	SRA	PRJNA907501	0.0553	0.367	1.014	1.935	2.744	2.929	3.199	3.365	3.346	3.273	3.223	3.303	3.02
4733	Male	SL2	Whole Genome Re-sequencing	Blood	SRA	PRJNA907501	0.0528	0.347	1.008	1.776	2.648	2.995	3.155	3.127	3.202	3.148	3.199	3.111	2.95
4734	Male	SL2	Whole Genome Re-sequencing	Blood	SRA	PRJNA907501	0.0527	0.359	0.988	1.696	2.469	2.829	3.023	3.03	3.103	3.082	2.921	2.927	2.95
4735	Male	SL1	Whole Genome Re-sequencing	Blood	SRA	PRJNA907501	0.0527	0.301	0.921	1.685	2.584	2.984	3.28	3.341	3.381	3.23	3.198	3.093	3.07
4736	Female	SL5	Whole Genome Re-sequencing	Blood	SRA	PRJNA907501	0.0553	0.349	0.922	1.628	2.299	2.546	2.687	2.664	2.772	2.444	2.301	2.297	2.31
4961	Male	SL2	Whole Genome Re-sequencing	Blood	SRA	PRJNA907501	0.0561	0.376	1.056	1.736	2.627	2.902	3.022	2.965	2.823	2.946	2.769	2.682	2.61
4963	Female	SL2	Whole Genome Re-sequencing	Blood	SRA	PRJNA907501	0.0506	0.375	0.995	1.817	2.506	2.807	3.012	2.848	2.981	3.011	2.973	2.977	2.88
4964	Male	SL2	Whole Genome Re-sequencing	Blood	SRA	PRJNA907501	0.0627	0.424	1.129	1.897	2.683	2.912	3.024	3.234	3.227	3.166	3.008	3.007	3.06
4965	Male	SL2	Whole Genome Re-sequencing	Blood	SRA	PRJNA907501	0.0524	0.401	1.072	1.869	2.732	2.882	3.122	3.112	3.13	2.862	2.956	2.933	2.95
4966	Male	SL2	Whole Genome Re-sequencing	Blood	SRA	PRJNA907501	0.0566	0.377	1.04	1.858	2.698	3.092	3.325	3.392	3.043	3.09	3.086	2.99	2.98
4967	Male	SL2	Whole Genome Re-sequencing	Blood	SRA	PRJNA907501	0.0577	0.356	1.081	1.853	2.56	2.954	NA	2.924	2.93	2.821	2.841	2.728	2.78
4969	Male	SL2	Whole Genome Re-sequencing	Blood	SRA	PRJNA907501	0.0582	0.429	1.074	1.778	2.399	2.846	2.943	2.989	3.029	2.992	3.051	2.94	2.78
4970	Male	SL2	Whole Genome Re-sequencing	Blood	SRA	PRJNA907501	0.0527	0.276	0.908	1.697	2.391	2.664	2.76	2.658	2.702	2.697	2.64	2.597	2.01
4971	Male	SL2	Whole Genome Re-sequencing	Blood	SRA	PRJNA907501	0.0518	0.333	0.996	1.816	2.604	2.84	2.965	2.914	2.85	2.652	2.656	2.586	2.13
4972	Male	SL2	Whole Genome Re-sequencing	Blood	SRA	PRJNA907501	0.0529	0.348	0.969	1.764	2.65	2.923	3.15	3.241	3.181	3.179	3.248	3.153	3.3
4973	Male	SL2	Whole Genome Re-sequencing	Blood	SRA	PRJNA907501	0.058	0.393	1.084	1.954	2.697	3.004	3.077	3.101	3.146	2.423	2.319	2.419	2.97
4974	Male	SL2	Whole Genome Re-sequencing	Blood	SRA	PRJNA907501	0.0546	0.411	1.171	2.063	2.962	3.412	3.746	3.752	3.619	3.677	3.485	3.538	3.66
4975	Female	SL2	Whole Genome Re-sequencing	Blood	SRA	PRJNA907501	0.0576	0.38	0.947	1.629	NA	2.454	2.495	2.443	2.592	2.449	2.453	2.497	2.49
4976	Male	SL2	Whole Genome Re-sequencing	Blood	SRA	PRJNA907501	0.065	0.435	1.095	1.816	2.277	2.84	2.933	3.185	3.29	3.294	2.992	3.261	3
4977	Male	SL2	Whole Genome Re-sequencing	Blood	SRA	PRJNA907501	0.0562	0.312	0.912	1.637	2.265	2.635	2.782	2.732	2.759	2.747	2.709	2.64	2.47
4978	Male	SL2	Whole Genome Re-sequencing	Blood	SRA	PRJNA907501	0.05	0.301	0.87	1.674	2.483	2.916	3.123	3.122	3.136	3.137	3.143	3.09	2.97
4979	Female	SL2	Whole Genome Re-sequencing	Blood	SRA	PRJNA907501	0.057	0.311	0.894	1.58	2.356	2.647	2.691	2.701	2.852	2.772	2.723	2.703	2.69
4980	Male	SL2	Whole Genome Re-sequencing	Blood	SRA	PRJNA907501	0.0524	0.269	0.897	1.691	2.421	2.713	2.887	2.798	2.786	2.799	2.692	2.577	2.48
4981	Male	SL2	Whole Genome Re-sequencing	Blood	SRA	PRJNA907501	0.0619	0.372	1.027	1.73	2.469	2.846	2.925	3.039	2.961	2.93	2.916	2.837	2.75
4983	Male	SL2	Whole Genome Re-sequencing	Blood	SRA	PRJNA907501	0.0598	0.38	1.033	1.644	2.425	2.892	3.064	3.182	3.034	3.121	3.085	3.245	3.42
4984	Female	SL2	Whole Genome Re-sequencing	Blood	SRA	PRJNA907501	0.0645	0.336	0.92	1.717	2.382	2.684	2.939	2.899	2.803	2.748	2.68	2.684	2.75
4985	Female	SL2	Whole Genome Re-sequencing	Blood	SRA	PRJNA907501	0.0574	0.326	0.891	1.653	2.617	2.659	2.682	2.631	2.654	2.649	2.582	2.575	2.48
4986	Female	SL2	Whole Genome Re-sequencing	Blood	SRA	PRJNA907501	0.0548	0.334	0.918	1.703	2.588	2.914	3.022	3.113	3.185	3.119	3.068	3.052	2.96
4988	Male	SL2	Whole Genome Re-sequencing	Blood	SRA	PRJNA907501	0.0575	0.389	1.133	1.964	2.662	2.915	3.052	2.931	2.921	2.922	2.819	2.656	2.53
4989	Female	SL2	Whole Genome Re-sequencing	Blood	SRA	PRJNA907501	0.0513	0.298	0.885	1.703	2.373	2.798	3.016	2.942	2.921	2.948	2.881	2.784	2.87
4990	Male	SL2	Whole Genome Re-sequencing	Blood	SRA	PRJNA907501	0.0542	0.288	0.885	1.716	2.663	3.124	3.58	3.551	3.508	3.455	3.385	3.36	3.4
4991	Male	SL2	Whole Genome Re-sequencing	Blood	SRA	PRJNA907501	0.0548	0.406	1.112	1.98	2.786	3.38	3.55	3.6	3.568	3.635	3.374	3.66	3.9
4992	Male	SL2	Whole Genome Re-sequencing	Blood	SRA	PRJNA907501	0.0598	0.364	1.002	1.795	2.636	2.903	3.072	3.085	3.155	3.112	3.064	2.921	2.94
4993	Female	SL2	Whole Genome Re-sequencing	Blood	SRA	PRJNA907501	0.0573	0.417	1.047	1.816	2.577	2.916	2.987	3.004	2.997	2.92	2.882	2.897	2.73
4994	Male	SL2	Whole Genome Re-sequencing	Blood	SRA	PRJNA907501	0.0591	0.378	1.058	1.883	2.743	2.327	3.568	3.692	3.503	3.443	3.377	3.329	3.3
4995	Female	SL2	Whole Genome Re-sequencing	Blood	SRA	PRJNA907501	0.0609	0.415	1.079	1.821	2.599	2.786	2.968	2.912	3.025	2.904	2.893	2.848	2.73
4996	Male	SL2	Whole Genome Re-sequencing	Blood	SRA	PRJNA907501	0.0529	0.417	1.107	1.927	2.727	3.028	3.136	3.163	2.926	2.974	3.007	3.112	3.14
4997	Female	SL2	Whole Genome Re-sequencing	Blood	SRA	PRJNA907501	0.059	0.37	0.985	1.667	2.256	2.636	2.779	2.838	2.85	2.807	2.857	2.947	2.9
4998	Male	SL2	Whole Genome Re-sequencing	Blood	SRA	PRJNA907501	0.0577	0.444	1.222	2.105	3.107	3.649	3.709	3.531	3.662	3.638	3.544	3.563	3.61
4999	Male	SL2	Whole Genome Re-sequencing	Blood	SRA	PRJNA907501	0.0524	0.377	0.959	1.686	2.515	2.857	3.125	3.057	3.045	2.877	2.871	2.722	2.73
5000	Female	SL2	Whole Genome Re-sequencing	Blood	SRA	PRJNA907501	0.0527	0.285	0.872	1.732	2.412	2.876	3.046	3.032	2.939	3.016	2.898	2.857	2.85
5586	NA	SL1	Whole Genome Re-sequencing	Blood	SRA	PRJNA907501	NA	NA	NA	NA	NA	NA	NA	NA	NA	NA	NA	NA	NA
